# Supplementary material for: Systems biology of bacterial nitrogen fixation: High-throughput technology and its integrative description with constraint-based modeling
Source: BMC Syst Biol. 2011 Jul 29;5:120. doi: 10.1186/1752-0509-5-120 (PMC3164627; doi:10.1186/1752-0509-5-120)
Supplement: Additional file 1 — Microarray Data Analysis. This table shows those genes that were over expressed during bacteroid activity in nitrogen fixation. [file 1752-0509-5-120-S1.XLS]

## Sheet: Table S1. Microarray analysis
Gene ID	z-score	p-values	Functional classification
RHE_CH00011	-3.79555	0.00393406	putative_transcriptional_regulator_protein
RHE_CH00040	-2.95927	0.00208472	pantothenate_kinase_protein
RHE_CH00070	-2.38531	0.0425457	probable_cellulose_synthase_protein
RHE_CH00077	-2.61824	0.0116591	putative_oxidorreducatse_protein
RHE_CH00087	-4.98629	0.00140491	putative_choline_kinase_protein
RHE_CH00096	-2.184	0.0662849	hypothetical_conserved_protein
RHE_CH00109	-2.64248	0.0509996	enoyl-(acyl-carrier-protein)_NADH_reductase_protein
RHE_CH00119	-2.21331	0.0134858	hypothetical_conserved_protein
RHE_CH00123	-3.05242	0.00372984	DNA_recombination_protein
RHE_CH00143	-1.94505	0.00582186	hypothetical_protein
RHE_CH00159	-3.05054	0.00618571	probable_phosphonate_ABC_trasporter,_substrate-binding_protein
RHE_CH00160	-2.73913	0.0211096	probable_phosphonate_ABC_trasporter,_ATP_binding_protein
RHE_CH00168	-3.31672	0.000107842	probable_transcriptional_regulator_protein,_GntR_family
RHE_CH00194	-5.73999	0.00162813	thymidine_phosphorylase_protein
RHE_CH00217	-3.79802	0.0028304	putative_endopeptidase-related_protein
RHE_CH00222	-6.43551	0.00699719	putative_peptidase_protein
RHE_CH00225	-2.98274	0.00790942	formyltetrahydrofolate_deformylase_protein
RHE_CH00236	-1.87385	0.0825618	probable_restriction_system_protein
RHE_CH00239	-2.01263	0.047397	probable_insertion_sequence_transposase_protein
RHE_CH00257	-3.93355	0.0417225	hypothetical_conserved_protein
RHE_CH00266	-3.14733	0.00615382	probable_oxidoreductase_protein,_aldo/keto_reductase_family
RHE_CH00267	-1.91256	0.024848	probable_transcriptional_regulator_protein,_LysR_family
RHE_CH00275	-4.34686	0.0182421	hypothetical_conserved_protein
RHE_CH00290	-2.63383	0.00350062	hypothetical_conserved_protein
RHE_CH00308	-4.212	0.0142568	putative_iron-sulfur_cluster_binding_protein
RHE_CH00327	-3.06154	0.00421225	putative_transporter_permease_protein
RHE_CH00332	-3.27771	0.00258243	hypothetical_conserved_protein
RHE_CH00353	-9.47418	3.24738e-05	ubiquinone_biosynthesis_protein
RHE_CH00374	-2.0621	0.0307743	hypothetical_conserved_protein
RHE_CH00401	-2.31969	0.0402538	hypothetical_conserved_protein
RHE_CH00408	-1.92566	0.0230888	methyl-accepting_chemotaxis_protein_(two-component_sensor_histidine_kinase)
RHE_CH00412	-3.558	0.0233622	formylmethionine_deformylase_protein
RHE_CH00421	-6.0206	0.0012326	putative_hydrolase_protein
RHE_CH00422	-1.77309	0.0975193	Mg-protoporphyrin_IX_monomethyl_ester_oxidative_cyclase_subunit_protein
RHE_CH00433	-1.67691	0.00129437	hypothetical_conserved_protein
RHE_CH00465	-4.79276	0.00413525	fructose_ABC_transporter,_substrate-binding_protein
RHE_CH00467	-3.49628	7.68922e-05	fructose_ABC_transporter,_ATP-binding_protein
RHE_CH00474	-4.30078	0.011628	orotate_phosphoribosyltransferase_protein
RHE_CH00476	-3.19018	0.0110703	trehalose-6-phosphate_synthase_protein
RHE_CH00478	-1.98946	0.00546701	long-chain_acyl-CoA_synthetase_protein
RHE_CH00487	-1.91007	0.0131569	probable_transcriptional_regulator_protein,_LysR_family
RHE_CH00494	-3.6903	7.91303e-08	probable_L-fucose_dehydrogenase_protein
RHE_CH00495	-2.61503	0.000232936	probable_altronate_hydrolase_protein
RHE_CH00497	-2.11803	0.000734712	probable_ABC_transporter,_ATP-binding_protein
RHE_CH00515	-4.95868	0.0087244	hypothetical_conserved_protein
RHE_CH00523	-4.47146	0.00166539	hypothetical_conserved_protein
RHE_CH00530	-3.0804	0.00765483	hypothetical_conserved_protein
RHE_CH00532	-1.66872	0.00367469	methyl-accepting_chemotaxis_protein_(two-component_sensor_histidine_kinase)
RHE_CH00535	-1.65842	0.146193	hypothetical_conserved_protein
RHE_CH00559	-3.05754	0.000128093	enoyl-CoA_hydratase_protein
RHE_CH00571	-2.74518	0.00346084	probable_enoyl-CoA_hydratase_protein
RHE_CH00579	-2.04834	0.000122484	UDP-N-acetylglucosamine_1-carboxyvinyltransferase_protein
RHE_CH00581	-2.46538	0.00463223	histidinol_dehydrogenase_1_protein
RHE_CH00586	-2.80648	0.00723218	hypothetical_conserved_protein
RHE_CH00590	-4.09232	0.0164239	hypothetical_conserved_protein
RHE_CH00594	-1.77111	0.0117533	hypothetical_conserved_membrane_protein
RHE_CH00610	-2.0285	0.00807111	probable_transcriptional_regulator_protein
RHE_CH00613	-5.44774	0.00207806	ribose_ABC_transporter,_ATP-binding_protein
RHE_CH00626	-1.65162	1.47292e-05	probable_two-component_sensor_histidine_kinase_protein
RHE_CH00630	-2.3927	0.00240272	putative_two-component_sensor_histidine_kinase_protein
RHE_CH00645	-5.19968	0.00192077	hypothetical_conserved_protein
RHE_CH00649	-1.66372	0.00461675	hypothetical_conserved_protein
RHE_CH00656	-2.68626	0.0459289	flagellum-specific_ATP_synthase_protein
RHE_CH00672	-1.66328	0.0886235	flagellin_C_protein
RHE_CH00674	-1.77795	0.223949	chemotaxis_motility_protein
RHE_CH00680	-11.1592	1.451e-05	flagellar_hook-associated_protein
RHE_CH00730	-4.20671	0.00184438	hypothetical_conserved_protein
RHE_CH00733	-3.15954	0.00129	exopolysaccharide_production_negative_regulator_protein
RHE_CH00743	-2.15848	0.128306	hypothetical_conserved_protein
RHE_CH00744	-2.50891	0.00781895	probable_chalcone_synthase_protein
RHE_CH00786	-6.8295	0.00319289	hypothetical_conserved_protein
RHE_CH00792	-1.98843	0.00680407	probable_efflux_transporter,_permease_protein
RHE_CH00811	-2.65133	3.18094e-05	hypothetical_conserved_protein
RHE_CH00830	-4.83244	0.000545192	putative_hydrolase,_haloacid_dehalogenase-like_family_protein
RHE_CH00839	-4.07406	0.000720642	putative_glyoxalase_protein
RHE_CH00840	-2.12085	0.0101652	glutathione-regulated_potassium-efflux_transporte_protein
RHE_CH00900	-3.36559	0.00600044	hypothetical_conserved_protein
RHE_CH00905	-3.32207	0.0040922	probable_acyl-CoA_dehydrogenase_protein
RHE_CH00911	-2.14761	0.0106528	hemolysin_protein
RHE_CH00925	-2.17996	0.00559087	probable_transcriptional_regulator_protein,_LysR_family
RHE_CH00938	-3.05073	0.00736158	enoyl-(acyl-carrier-protein)_NADH_reductase_protein
RHE_CH00954	-1.71122	0.010472	protoheme_IX_farnesyltransferase_protein
RHE_CH00966	-2.19022	0.0159118	putative_transcriptional_regulator_protein
RHE_CH00968	-4.70841	0.010883	probable_peroxiredoxin_protein
RHE_CH00974	-3.66186	0.00113946	methyl-accepting_chemotaxis_protein_(two-component_sensor_histidine_kinase)
RHE_CH00982	-4.49481	0.00119494	probable_cytochrome_c_oxidase_subunit_I_protein
RHE_CH00983	-3.63496	0.00429218	probable_cytochrome_c_oxidase_subunit_II_protein
RHE_CH00985	-4.14836	0.000305357	probable_cytochrome_c_oxidase_protein
RHE_CH00987	-3.32488	0.00606615	probable_multidrug_resistance_transporter_protein
RHE_CH00988	-2.32709	0.00186799	probable_transcriptional_regulator_protein,_LysR_family
RHE_CH00990	-10.1381	0.000182833	hypothetical_conserved_protein
RHE_CH01008	-4.5155	1.21771e-05	hypothetical_conserved_protein
RHE_CH01009	-4.93911	0.0016236	probable_polyhydroxybutyrate_depolymerase_protein
RHE_CH01017	-2.70517	0.00920881	hypothetical_protein
RHE_CH01025	-4.26677	1.21358e-05	hypothetical_conserved_protein
RHE_CH01037	-6.55828	0.000825029	putative_transcriptional_regulator_protein,_LuxR_family
RHE_CH01040	-2.10321	0.0134975	hypothetical_conserved_protein
RHE_CH01042	-2.03456	0.018996	probable_two-component_sensor_histidine_kinase_protein
RHE_CH01043	-1.7771	0.0306589	probable_two-component_response_regulator_protein
RHE_CH01054	-6.84921	3.21239e-05	hypothetical_conserved_protein
RHE_CH01089	-2.89043	0.0595831	putative_hydrolase_protein
RHE_CH01097	-2.17721	0.0259451	hypothetical_conserved_protein
RHE_CH01103	-2.85751	0.0183708	hypothetical_conserved_protein
RHE_CH01104	-6.76408	9.49174e-05	hypothetical_protein
RHE_CH01117	-1.85351	0.0592199	hypothetical_protein
RHE_CH01126	-2.24893	0.00771795	penicillin_binding_protein_B
RHE_CH01135	-10.853	6.27061e-08	hypothetical_conserved_protein
RHE_CH01136	-1.8231	0.0122671	choline_dehydrogenase_(CHD)_protein
RHE_CH01144	-5.91047	0.000108229	putative_L-asparaginase_II_protein
RHE_CH01153	-2.62359	0.120798	hypothetical_conserved_membrane_protein
RHE_CH01189	-1.70102	0.0217237	probable_alcohol_dehydrogenase_protein
RHE_CH01196	-1.77687	0.00366209	probable_glutathione_S-transferase_protein
RHE_CH01222	-5.34305	0.000141301	glucose_dehydrogenase_(pyrroloquinoline-quinone)_protein
RHE_CH01227	-5.44569	1.11494e-05	hypothetical_conserved_protein
RHE_CH01233	-3.07721	0.00335676	probable_universal_stress_protein
RHE_CH01245	-3.28507	0.0220984	probable_molecular_chaperone_small_heat_shock_protein,_hsp20_family
RHE_CH01259	-5.82087	0.00219971	hypothetical_conserved_membrane_protein
RHE_CH01264	-3.09341	0.00711866	probable_oxidoreductase_protein
RHE_CH01268	-2.59096	0.00231925	hypothetical_conserved_protein
RHE_CH01305	-2.08238	0.00410332	probable_protein_secretion_protein,_HlyD_family
RHE_CH01313	-2.30828	0.02954	putative_permease_protein
RHE_CH01332	-7.42949	0.000616088	probable_insertion_sequence_transposase_protein,_IS10
RHE_CH01341	-5.34763	0.00589869	myo-inositol_catabolism_protein
RHE_CH01359	-2.31111	0.00967037	putative_sugar_transferase_involved_in_lipopolysaccharide_synthesis,_UDP-galactose-lipid_carrier_transferase_protein
RHE_CH01392	-1.97703	0.000374658	probable_transcriptional_regulator_protein,_CRP_family
RHE_CH01395	-5.39518	0.000204736	putative_oxidoreductase_protein
RHE_CH01447	-2.50407	0.00891999	hypothetical_conserved_protein
RHE_CH01448	-2.21375	0.0371184	guanylate_kinase_(GMP_kinase)_protein
RHE_CH01460	-1.78214	0.0139304	putative_monooxygenase_protein
RHE_CH01468	-1.95056	0.0134318	putative_ABC_transporter,_ATP-binding_protein
RHE_CH01470	-3.83076	4.31605e-06	hypothetical_conserved_protein
RHE_CH01480	-1.93571	0.11204	putative_oxidoreductase_protein
RHE_CH01486	-3.69198	0.00417735	phosphonate_metabolism_protein
RHE_CH01490	-7.75056	0.000478466	putative_DNA_replication_initiation_ATPase_protein
RHE_CH01491	-6.28027	0.000673409	polyphosphate_kinase_protein
RHE_CH01493	-3.85554	0.00187806	hypothetical_conserved_protein
RHE_CH01496	-7.25594	0.00182626	probable_metallo-oxidoreductase_protein
RHE_CH01532	-3.95905	0.00379295	3-oxoacyl-(acyl-carrier-protein)_synthase_III_protein
RHE_CH01538	-4.30489	0.00825513	hypothetical_conserved_protein
RHE_CH01542	-2.01395	0.000158588	cellulose_synthase_protein
RHE_CH01560	-2.01528	0.0364286	probable_glycosyltransferase_protein
RHE_CH01596	-7.4772	4.15467e-06	hypothetical_conserved_protein
RHE_CH01598	-10.2704	4.83188e-06	hypothetical_conserved_protein
RHE_CH01625	-8.02118	0.000228794	probable_lipoprotein_ABC_transporter,_ATP-binding_protein
RHE_CH01644	-1.76553	0.139555	hypothetical_conserved_protein
RHE_CH01661	-1.67066	0.115832	protein-export_translocase_protein
RHE_CH01668	-3.3033	0.0221317	DNA-directed_RNA_polymerase_beta'_chain_protein
RHE_CH01732	-3.07982	0.0386311	hypothetical_conserved_protein
RHE_CH01735	-4.02435	0.00867199	probable_two-component_sensor_histidine_kinase_protein
RHE_CH01749	-2.83943	0.00510758	hypothetical_conserved_protein
RHE_CH01756	-3.93825	0.000113469	competence-damage_associated_protein_(nucleotide-utilizing_enzyme_related_to_molybdopterin-biosynthesis_enzyme_MoeA)
RHE_CH01761	-2.44754	0.00885721	putative_sensory_box/GGDEF_family_protein
RHE_CH01785	-4.88726	0.00330715	two-component_response_regulator_protein
RHE_CH01787	-2.49432	0.0102143	ribose_ABC_transporter,_substrate-binding_protein
RHE_CH01797	-2.65301	0.0657207	hypothetical_conserved_membrane_protein
RHE_CH01800	-3.25348	0.0220684	hypothetical_protein
RHE_CH01829	-2.92073	0.0298509	lipoprotein_precursor_protein
RHE_CH01834	-1.79426	0.0344862	phytoene_synthase_protein
RHE_CH01835	-1.75326	0.080727	hypothetical_conserved_protein
RHE_CH01848	-1.99348	0.0234102	DNA_repair_protein
RHE_CH01875	-2.47895	0.00100178	poly-beta-hydroxybutyrate_polymerase_protein
RHE_CH01877	-2.18776	0.00563366	aspartate/tyrosine/aromatic_aminotransferase_protein
RHE_CH01890	-2.84769	0.0043828	hypothetical_conserved_protein
RHE_CH01892	-2.02888	0.0239956	putative_RTX_toxin_hemolysin-type_calcium-binding_protein
RHE_CH01909	-1.93007	0.0232228	hypothetical_conserved_protein
RHE_CH01911	-1.79512	0.00260338	putative_translation_initiation_inhibitor_protein
RHE_CH01948	-2.25631	0.0260027	nitrogen_regulation_(two-component_response_regulator)_protein
RHE_CH01951	-4.33262	0.00617169	nitrogen_regulation_(two-component_sensor_histidine_kinase)_protein
RHE_CH01972	-1.70471	0.113254	hypothetical_protein
RHE_CH01985	-4.2157	0.000574504	hypothetical_protein
RHE_CH01992	-6.8085	0.000931453	hypothetical_protein
RHE_CH02003	-3.41261	0.000548751	hypothetical_protein
RHE_CH02021	-2.92977	0.0557149	hypothetical_conserved_protein
RHE_CH02022	-1.83845	0.159326	hypothetical_protein
RHE_CH02052	-9.20034	0.00255221	probable_transcriptional_regulator_protein,_ROK_family
RHE_CH02062	-3.2494	0.024373	dipeptide_ABC_transporter,_permease_protein
RHE_CH02070	-2.52979	0.100677	probable_sugar_ABC_transporter,_permease_protein
RHE_CH02071	-3.52306	0.000173911	probable_sugar_ABC_transporter,_ATP-binding_protein
RHE_CH02076	-2.49899	0.0080033	putative_ABC_transporter,_permease_protein
RHE_CH02082	-3.11803	0.048815	probable_sugar_ABC_transporter,_permease_protein
RHE_CH02089	-5.8168	1.2961e-05	probable_transcriptional_regulator_protein,_GntR_family
RHE_CH02090	-4.87786	0.00504321	UDP-N-acetylglucosamine_pyrophosphorylase_protein
RHE_CH02093	-2.74469	0.000179403	ATP-dependent_DNA_helicase_protein
RHE_CH02120	-5.00245	0.000343352	3-oxoacyl-(acyl-carrier-protein)_synthase_II_protein
RHE_CH02130	-2.31814	0.039132	hypothetical_conserved_protein
RHE_CH02147	-9.62929	6.52741e-05	putative_aldehyde_dehydrogenase_protein
RHE_CH02168	-3.82733	0.00611578	putative_transglutaminase-like_protein
RHE_CH02170	-4.87792	0.00334604	hypothetical_protein
RHE_CH02181	-3.04023	0.0184504	hypothetical_conserved_protein
RHE_CH02221	-2.17412	0.0418162	hypothetical_protein
RHE_CH02241	-2.32222	0.0735483	aminomethyltransferase_protein,_glycine_cleavage_system_T_protein
RHE_CH02245	-3.49607	0.00688266	probable_flagellar_basal_body_rod_protein
RHE_CH02278	-5.11805	0.000332485	phosphoribosylaminoimidazole-succinocarboxamide_(SAICAR)_synthetase_protein
RHE_CH02289	-1.92132	9.2434e-05	3-dehydroquinate_dehydratase_protein
RHE_CH02298	-2.46672	7.82622e-05	probable_catechol_1,2-dioxygenase_protein
RHE_CH02303	-2.05023	0.00785038	hypothetical_protein
RHE_CH02306	-8.08619	3.94205e-05	putative_bicyclomycin_resistance_transporter_protein
RHE_CH02314	-1.83616	0.0523495	glutamate_racemase_(required_for_biosynthesis_of_D-glutamate_and_peptidoglycan)_protein
RHE_CH02319	-2.2434	0.00820721	probable_acetyltransferase_protein
RHE_CH02337	-1.72298	0.0029999	hypothetical_conserved_protein
RHE_CH02341	-7.24867	7.31494e-05	probable_isochorismatase_protein
RHE_CH02360	-4.21555	0.00415661	probable_sugar_ABC_transporter,_permease_protein
RHE_CH02365	-2.37422	0.0117538	putative_RNA_polymerase_sigma_factor_protein,_ECF_family
RHE_CH02386	-2.1407	0.0679584	putative_sensory_box/GGDEF_family_protein
RHE_CH02394	-7.35023	0.00301045	putative_iron_ABC_transporter,_ATP-binding_protein
RHE_CH02408	-1.9433	0.0322869	putative_two-component_sensor_histidine_kinase/response_regulator_hybrid_protein
RHE_CH02413	-1.65891	0.0615645	probable_two-component_response_regulator_protein
RHE_CH02462	-1.7389	0.0630574	probable_transcriptional_regulator_protein,_LacI_family
RHE_CH02476	-2.22014	0.00713084	probable_3-oxoacyl-(acyl-acp)_synthase_II_protein
RHE_CH02495	-2.08227	0.000467094	putative_amino_acid_ABC_transporter,_substrate-binding_protein
RHE_CH02509	-4.79701	0.00280638	hypothetical_protein
RHE_CH02542	-2.53155	0.0213313	putative_NTP_pyrophosphohydrolase_protein,_MutT/nudix_family
RHE_CH02557	-6.33454	0.000639075	NADH-ubiquinone_oxidoreductase_chain_B_protein
RHE_CH02558	-1.91888	0.0324398	hypothetical_conserved_protein
RHE_CH02560	-6.21434	0.000934646	probable_adenylate_cyclase_protein
RHE_CH02563	-3.37398	0.00481388	excinuclease_ABC_subunit_B_protein
RHE_CH02565	-2.155	0.030143	probable_acetyltransferase_protein
RHE_CH02587	-3.15936	0.00444172	hypothetical_conserved_protein
RHE_CH02588	-3.19709	0.0455668	argininosuccinate_synthase_protein
RHE_CH02593	-8.63352	7.03407e-06	dihydrodipicolinate_reductase_protein
RHE_CH02612	-2.15648	0.0697354	hypothetical_conserved_protein
RHE_CH02629	-1.92343	4.43772e-05	hypothetical_conserved_protein
RHE_CH02630	-2.00703	0.00560281	hypothetical_conserved_protein
RHE_CH02637	-3.50029	0.000171702	hypothetical_conserved_protein
RHE_CH02641	-2.18284	0.0020459	ferredoxin_of_the_Rieseke_type_protein
RHE_CH02666	-3.18716	0.00702427	probable_transcriptional_regulator_protein,_GntR_family
RHE_CH02688	-2.26526	0.00201523	riboflavin_synthase,_beta_chain_protein
RHE_CH02694	-4.5884	0.000186331	hypothetical_conserved_protein
RHE_CH02697	-1.95777	0.0436463	probable_transcriptional_regulator_protein,_TetR_family
RHE_CH02725	-7.42996	4.40826e-07	iron(III)_ABC_transporter,_substrate-binding_protein
RHE_CH02735	-3.08212	0.000486073	putative_L-sorbosone_dehydrogenase_protein
RHE_CH02741	-2.52318	0.0140709	hypothetical_conserved_protein
RHE_CH02743	-1.80758	0.0193387	hypothetical_conserved_protein
RHE_CH02751	-3.70614	0.0146262	sn-glycerol-3-phosphate_ABC_transporter,_permease_protein
RHE_CH02766	-1.81781	0.000812388	putative_antibiotic_resistance_permease_protein
RHE_CH02769	-2.45914	0.00780968	pyridoxal_phosphate_biosynthetic_protein,_PNP_(pyridoxine_5'-phosphate)_synthase_protein
RHE_CH02771	-8.29114	3.63223e-08	exodeoxyribonuclease_V_alpha_subunit_protein
RHE_CH02773	-2.99142	0.00297256	putative_carboxymuconolactone_decarboxylase_protein
RHE_CH02783	-3.79424	0.00301562	nitrile_hydratase_alpha_subunit_protein
RHE_CH02807	-4.70105	0.000658222	putative_ammonia_monooxygenase_protein
RHE_CH02812	-8.20197	3.52788e-06	probable_acriflavin_resistance_(multidrug_efflux_transporter)_protein
RHE_CH02831	-3.36416	2.49341e-05	chemotaxis_signal_transduction_protein
RHE_CH02850	-3.88985	0.00117387	phospho-N-acetylmuramoyl-pentapeptide-transferase_protein
RHE_CH02859	-2.22488	0.0558741	probable_transglycosylase_protein
RHE_CH02866	-1.85666	0.0212692	hypothetical_conserved_protein
RHE_CH02867	-4.44287	0.000557099	probable_SAM-dependent_methyltransferase_protein
RHE_CH02876	-1.94517	0.0499287	putative_transporter,_permease_protein
RHE_CH02884	-2.57433	0.0262157	probable_iron-containing_alcohol_dehydrogenase_protein
RHE_CH02885	-2.71769	0.00157936	probable_aldehyde_dehydrogenase_protein
RHE_CH02907	-2.56216	0.0543881	probable_spermidine/putrescine_ABC_transporter,_permease_protein
RHE_CH02928	-1.69471	0.042019	hypothetical_protein
RHE_CH02930	-4.49284	1.95234e-05	hypothetical_protein
RHE_CH02933	-2.47319	0.111345	outer_membrane_protein
RHE_CH02986	-4.51092	0.00181056	probable_sugar_ABC_transporter,_ATP-binding_protein
RHE_CH02987	-7.17071	0.00011715	probable_sugar_ABC_transporter,_ATP-binding_protein
RHE_CH02993	-1.93021	0.00120269	LPS-associated_cation_exporter_(Ca2+/H+_antiporter)_protein
RHE_CH02994	-1.66159	0.0416992	hypothetical_conserved_protein
RHE_CH02999	-4.47158	0.0076861	putative_glycosyltransferase_protein
RHE_CH03009	-7.68536	4.13255e-07	probable_two-component_sensor_histidine_kinase_protein
RHE_CH03018	-3.35664	0.000689872	prolipoprotein_diacylglyceryl_transferase_protein
RHE_CH03023	-1.78796	0.00422515	ribose-phosphate_pyrophosphokinase_protein
RHE_CH03027	-1.66687	0.00122056	putative_amino_acid_ABC_transporter,_substrate-binding_protein
RHE_CH03031	-5.01514	0.0013823	putative_GTP-binding_protein
RHE_CH03049	-3.51141	0.000245051	poly(A)_polymerase_protein
RHE_CH03052	-1.81756	0.00505683	putative_methanol_dehydrogenase_regulator_moxR-like_protein
RHE_CH03059	-1.90688	0.00229306	putative_acetyltransferase_protein
RHE_CH03060	-2.33622	0.00442449	probable_acetyltransferase_protein
RHE_CH03063	-5.51407	0.000150342	putative_phosphatase_protein
RHE_CH03064	-7.15601	7.28589e-06	hypothetical_conserved_protein
RHE_CH03068	-2.00094	0.00661693	probable_benzoate_transporter_protein
RHE_CH03070	-4.98398	0.00527071	hypothetical_conserved_protein
RHE_CH03078	-1.68461	0.122392	formate-tetrahydrofolate_ligase_protein
RHE_CH03093	-2.82749	0.120913	amino_acid_ABC_transporter,_substrate-binding_protein
RHE_CH03095	-8.89196	1.3456e-07	probable_alpha-glycosylase_protein
RHE_CH03115	-2.90518	0.0103834	probable_oxidoreductase_protein
RHE_CH03133	-2.08073	0.127717	putative_phosphatase_protein
RHE_CH03135	-3.83413	0.148156	probable_CDP-alcohol_phosphatidyltransferase_protein
RHE_CH03150	-2.17091	0.000995544	probable_transcriptional_regulator_protein,_LacI_family
RHE_CH03156	-1.98592	0.0275522	hypothetical_conserved_protein
RHE_CH03170	-1.65095	0.0448501	myo-inositol_2-dehydrogenase_protein
RHE_CH03180	-2.65021	0.0236191	probable_potassium_channel_protein
RHE_CH03189	-4.49515	0.000276188	probable_sugar_ABC_transporter,_permease_protein
RHE_CH03193	-2.40015	0.014082	transcriptional_activator_protein,_LysR_family
RHE_CH03205	-3.66314	8.51706e-05	hypothetical_conserved_protein
RHE_CH03210	-2.89763	0.000706634	exopolysaccharide_production_protein
RHE_CH03234	-4.7183	0.00642893	exopolysaccharide_inner_membrane_protein
RHE_CH03248	-1.75764	0.00710331	hypothetical_protein
RHE_CH03254	-2.26692	0.0134665	hypothetical_conserved_protein
RHE_CH03258	-5.67529	8.37829e-05	probable_transcriptional_regulator_protein,_TetR_family
RHE_CH03272	-3.45797	0.0378955	hypothetical_conserved_protein
RHE_CH03279	-3.61783	0.000345308	putative_1,4-alpha-glucan_branching_enzyme_protein
RHE_CH03289	-4.82546	3.33181e-06	probable_transcriptional_regulator_protein,_TetR_family
RHE_CH03295	-3.29462	0.0373698	probable_nitrate/sulfonate_ABC_transporter,_permease_protein
RHE_CH03324	-4.48537	0.00101794	amino_acid_ABC_transporter,_ATP-binding_protein
RHE_CH03338	-3.04664	0.00027089	hypothetical_conserved_protein
RHE_CH03359	-1.85983	0.0281186	probable_Na+/H+_antiporter_protein
RHE_CH03387	-2.43159	0.00017235	probable_glycosyltransferase_protein
RHE_CH03389	-9.19672	1.05335e-05	hypothetical_conserved_protein
RHE_CH03393	-2.50836	0.0906825	probable_acetyltransferase_protein
RHE_CH03394	-7.45997	9.69583e-07	putative_pyrroloquinoline-quinone-dependent_quinate_dehydrogenase_protein
RHE_CH03396	-2.42161	0.00487263	hypothetical_conserved_protein
RHE_CH03406	-1.70152	0.0130897	probable_ribosomal_large_subunit_pseudouridine_synthase_protein
RHE_CH03424	-5.48589	0.000671779	putative_oxidoreductase_protein
RHE_CH03427	-2.19658	0.0049231	putative_integral_membrane_prenyltransferase_protein
RHE_CH03443	-6.61387	0.00446104	transcriptional_regulator_protein,_AraC_family
RHE_CH03447	-2.16317	0.110266	probable_branched-chain_amino_acid_ABC_transporter,_permease_protein
RHE_CH03457	-2.69634	0.0212279	probable_phosphosugar_isomerase_protein
RHE_CH03469	-2.02729	0.0185761	glycosyltransferase_(sulfolipid_biosynthesis)_protein
RHE_CH03477	-1.84102	0.00891499	probable_methyl-accepting_chemotaxis_protein
RHE_CH03486	-2.32545	0.0229199	hypothetical_conserved_protein
RHE_CH03500	-3.15106	0.054381	fructose-bisphosphate_aldolase_protein
RHE_CH03528	-2.26808	0.00460484	putative_transporter,_permease_protein
RHE_CH03549	-3.1867	0.00145609	oligoendopeptidase_F_protein
RHE_CH03551	-6.37745	3.01291e-05	putative_aminotransferase_protein
RHE_CH03552	-3.33003	0.00203657	hypothetical_conserved_protein
RHE_CH03560	-2.58529	0.0226579	hypothetical_conserved_protein
RHE_CH03570	-3.27819	0.000962719	putative_Na+/bile_acid_cotransporter_protein
RHE_CH03574	-2.45522	0.0145447	probable_N-formylglutamate_amidohydrolase
RHE_CH03586	-3.6301	8.13776e-05	adenylate_cyclase_protein
RHE_CH03597	-1.99037	0.0387162	phosphoglucomutase_protein
RHE_CH03598	-2.8317	0.00437462	glycosyl_hydrolase_(glycogen_debranching)_protein
RHE_CH03600	-1.71704	0.00530583	sarcosine_oxidase_gamma_subunit_protein
RHE_CH03618	-3.67557	0.0185311	putative_TRAP_mannitol/C4-dicarboxylate_transporter,_permease_protein
RHE_CH03630	-3.25627	0.00596987	probable_transcriptional_regulator_protein,_LysR_family
RHE_CH03637	-1.95502	0.00479852	hypothetical_conserved_protein
RHE_CH03641	-4.40509	0.000115136	hypothetical_protein
RHE_CH03646	-6.39648	0.000119793	probable_sugar_ABC_transporter,_ATP-binding_protein
RHE_CH03657	-2.99173	0.00120472	lysyl-tRNA_synthetase_protein
RHE_CH03659	-1.72594	0.0032205	probable_transcriptional_regulator_protein,_LysR_family
RHE_CH03663	-1.83904	0.0126097	probable_spermidine/putrescine_ABC_transporter,_permease_protein
RHE_CH03679	-1.76425	0.00358461	sorbitol/mannitol_ABC_transporter,_ATP-binding_protein
RHE_CH03692	-1.65638	0.0712091	putative_aldose-1-epimerase_protein
RHE_CH03698	-3.09535	0.00206898	hypothetical_conserved_membrane_protein
RHE_CH03724	-2.10944	0.053893	hypothetical_conserved_protein
RHE_CH03736	-2.70321	0.00673301	NADH-ubiquinone_oxidoreductase_chain_A_protein
RHE_CH03760	-5.05268	0.00118668	hypothetical_conserved_protein
RHE_CH03766	-5.73245	3.10541e-07	NTP_pyrophosphohydrolase_protein
RHE_CH03782	-1.99058	0.0708033	putative_transmembrane-associated_alkaline_phosphatase_protein
RHE_CH03787	-2.59202	0.00497073	putative_ribonuclease_protein
RHE_CH03828	-7.12879	2.07498e-07	acetyl-CoA_carboxylase_carboxyl_transferase,_alpha_subunit_protein
RHE_CH03836	-3.05715	0.0591027	hypothetical_conserved_protein
RHE_CH03849	-1.81481	0.0213166	hypothetical_conserved_protein
RHE_CH03857	-1.69572	0.0627925	NAD-dependent_formate_dehydrogenase_alpha_subunit_protein
RHE_CH03858	-3.19714	0.00205259	NAD-dependent_formate_dehydrogenase_beta_subunit_protein
RHE_CH03867	-3.06346	0.00759641	putative_acyltransferase_protein
RHE_CH03880	-2.68944	0.006122	hypothetical_conserved_protein
RHE_CH03881	-2.09195	0.0276518	putative_cytochrome_b561_protein
RHE_CH03884	-3.69506	0.0284576	putative_oxidoreductase_protein
RHE_CH03919	-2.7483	0.0123127	hypothetical_conserved_protein
RHE_CH03926	-4.06909	0.0210269	putative_amino_acid_efflux_protein,_LysE_family
RHE_CH03946	-5.80334	4.84614e-05	hypothetical_conserved_protein
RHE_CH03949	-2.44757	0.00597063	probable_heme_transporter_protein_(involved_in_cytochrome_C_biogenesis)
RHE_CH03968	-4.8645	0.000925886	putative_two-component_response_regulator_protein
RHE_CH03969	-2.87455	0.0123798	putative_cAMP-dependent_protein_kinase_regulatory_subunit
RHE_CH03980	-2.29419	0.0793846	hypothetical_conserved_protein
RHE_CH04043	-2.43268	0.0201274	hypothetical_conserved_protein
RHE_CH04045	-2.16562	0.0512968	hypothetical_conserved_protein
RHE_CH04050	-2.16904	0.0676406	cellobiosyl-diphosphoprenyl_alpha-mannosyltransferase_protein
RHE_CH04071	-3.18336	0.0149477	molybdenum_ABC_transporter,_substrate-binding_protein
RHE_CH04078	-4.0027	0.0167127	carboxy-terminal_protease_protein
RHE_CH04091	-2.52305	0.0785614	3-isopropylmalate_dehydratase_small_subunit_protein
RHE_CH04099	-2.81569	0.0073722	alkaline_phosphatase_protein
RHE_CH04124	-3.60329	0.00482352	transcription_termination_factor_protein
RHE_PA00001	-4.09143	0.000579366	hypothetical_conserved_protein
RHE_PA00007	-2.24375	0.0173415	hypothetical_protein
RHE_PA00020	-1.9776	0.00912363	xylose_kinase_protein
RHE_PA00022	-2.8191	0.0144059	putative_glycerol_1-phosphate_dehydrogenase_protein_(L-arabinose_utilization_protein)_protein
RHE_PA00024	-1.78709	0.000546209	hypothetical_conserved_protein
RHE_PA00026	-11.5306	3.29377e-06	probable_sugar_ABC_transporter,_ATP-binding_protein
RHE_PA00027	-1.88196	0.0340296	probable_oxidoreductase_protein,_short-chain_dehydrogenase_reductase_family
RHE_PA00033	-3.46712	0.0468262	plasmid_partitioning_protein_RepAa2
RHE_PA00064	-4.7927	0.00117003	hypothetical_conserved_protein
RHE_PA00066	-3.66007	0.00134172	putative_insertion_sequence_ATP-binding_protein,_IS21/IS1162_family
RHE_PA00069	-1.72415	0.0576636	T-DNA_border_endonuclease,_VirD3_protein
RHE_PA00076	-4.53877	0.00212278	hypothetical_protein
RHE_PA00088	-2.48738	0.00116169	opine_synthase_protein,_vitopine_dehydrogenase_family
RHE_PA00091	-4.27893	0.00147636	probable_insertion_sequence_transposase_protein
RHE_PA00096	-4.80401	0.000135686	hypothetical_conserved_protein
RHE_PA00112	-3.72717	0.0132375	hypothetical_conserved_protein
RHE_PA00118	-2.99969	0.00173201	putative_insertion_sequence_transposase_protein
RHE_PA00136	-6.27032	0.0954894	hypothetical_conserved_protein
RHE_PA00142	-2.95586	0.0082488	hypothetical_protein
RHE_PA00149	-2.05211	0.0017781	conjugal_transfer_antirestriction_protein
RHE_PA00152	-2.58729	0.0488848	hypothetical_conserved_protein
RHE_PB00019	-3.23434	0.00202969	glycerol-3-phosphate_dehydrogenase_protein
RHE_PB00028	-2.78082	0.00334061	pyridoxal_phosphate_biosynthetic_protein,_4-hydroxythreonine-4-phosphate_dehydrogenase_protein
RHE_PB00029	-2.98112	0.0182031	probable_iron_alcohol_dehydrogenase_protein
RHE_PB00031	-7.08735	0.000230174	dihydrodipicolinate_synthase_protein
RHE_PB00036	-5.00432	0.00811137	probable_oligopeptide_ABC_transporter,_ATP-binding_protein
RHE_PB00041	-1.65295	0.00308788	probable_L-isoaspartyl_methyltransferase_fusion_protein
RHE_PB00048	-5.3013	0.00289057	hypothetical_conserved_protein
RHE_PB00054	-2.34169	0.01451	putative_glycosyltransferase_protein
RHE_PB00065	-3.34107	0.00824628	probable_cytochrome_c_oxidase_subunit_II_protein
RHE_PB00068	-3.8283	0.000872479	hypothetical_conserved_protein
RHE_PB00075	-3.13473	0.00480608	putative_transcriptional_regulator_protein,_ASnC/Crp_family
RHE_PB00087	-7.26309	0.00253136	probable_acetamidase/formamidase_protein
RHE_PB00089	-3.4257	0.00207704	putative_transcriptional_regulator_protein,_LuxR_family
RHE_PB00114	-4.0664	0.0424166	putative_sugar_ABC_transporter,_permease_protein
RHE_PB00117	-3.17869	0.000392064	putative_exported_oxidoreductase_protein
RHE_PB00125	-2.90992	0.0184101	probable_monooxygenase_protein,_DszA_family
RHE_PB00136	-2.46591	0.00630254	putative_sugar_ABC_transporter,_ATP-binding_protein
RHE_PB00139	-3.52483	0.0125648	putative_sugar_ABC_transporter,_substrate-binding_protein
RHE_PB00141	-3.68054	0.000727609	hypothetical_conserved_protein
RHE_PB00145	-2.08787	0.00736064	hypothetical_conserved_protein
RHE_PB00152	-4.94541	0.00116627	putative_glyoxalase_protein
RHE_PB00156	-2.37896	0.00908012	hypothetical_conserved_protein
RHE_PB00157	-4.42616	0.0148392	methylmalonyl-CoA_mutase_protein
RHE_PC00001	-1.72004	0.0123277	hypothetical_conserved_protein
RHE_PC00008	-2.51815	0.0572599	probable_amino_acid_ABC_transporter,_substrate-binding_protein
RHE_PC00022	-1.74397	0.0291473	hypothetical_conserved_protein
RHE_PC00025	-2.34347	0.00147177	probable_monooxygenase_protein
RHE_PC00029	-4.72825	0.00572964	probable_polyamine_ABC_transporter,_permease_protein
RHE_PC00031	-5.33018	4.5351e-05	probable_polyamine_ABC_transporter,_ATP-binding_protein
RHE_PC00044	-6.57204	2.30399e-05	dihydroxy-acid_dehydratase_protein
RHE_PC00047	-6.69001	0.000461261	probable_acyl-carrier_phosphodiesterase_protein
RHE_PC00051	-2.42728	0.00761342	probable_polyketide_synthase_protein
RHE_PC00058	-1.7261	0.0369373	probable_two-component_sensor_histidine_kinase_protein
RHE_PC00062	-2.67466	0.00122444	methylcrotonoyl-CoA_carboxylase_biotinylated_subunit_protein
RHE_PC00072	-4.61881	0.0239007	lipoamide_acyltransferase_protein_(E2_component_of_branched-chain_alpha-keto_acid_dehydrogenase_complex_protein)
RHE_PC00084	-1.78497	0.000512127	hypothetical_conserved_protein
RHE_PC00102	-3.02879	0.0122544	probable_sugar_ABC_transporter,_permease_protein
RHE_PC00115	-2.68174	0.00950433	hypothetical_protein
RHE_PC00122	-3.55066	0.0214761	hypothetical_conserved_protein
RHE_PC00124	-2.61651	0.118711	probable_transcriptional_regulator_protein,_AraC_family
RHE_PC00146	-2.34227	0.000240805	probable_6-phosphogluconatedehydrogenase_protein
RHE_PC00161	-4.14345	0.0060812	probable_amino_acid_ABC_transporter,_permease_protein
RHE_PC00166	-1.71088	0.0240228	probable_aliphatic_sulphonate_ABC_transporter,_ATP-binding_protein
RHE_PC00183	-11.5548	5.07786e-05	probable_amino_acid_ABC_transporter,_permease_protein
RHE_PC00197	-2.32009	9.74703e-05	putative_myo-inositol_catabolism_protein
RHE_PC00198	-2.07943	0.0156074	probable_sugar_ABC_transporter,_substrate-binding_protein
RHE_PC00199	-1.66525	0.0336863	probable_sugar_ABC_transporter,_permease_protein
RHE_PC00202	-1.77028	0.0327107	putative_oxidoreductase_protein
RHE_PC00211	-3.3842	0.0150709	probable_C4-dicarboxylate_transport_system,_permease_protein
RHE_PC00228	-5.74962	0.000216256	trehalose-6-phosphatase_protein
RHE_PD00008	-3.99928	0.000267346	hypothetical_protein
RHE_PD00010	-2.13144	0.013151	hypothetical_protein
RHE_PD00023	-5.30821	0.000464977	putative_two-component_sensor_histidine_kinase/response_regulator_hybrid_protein_(FixL-related)
RHE_PD00026	-4.51853	0.00750392	hypothetical_protein
RHE_PD00031	-5.3517	0.000698791	hypothetical_protein
RHE_PD00041	-5.38203	0.00110121	probable_insertion_sequence_transposase_protein
RHE_PD00046	-3.47827	0.00151831	probable_insertion_sequence_transposase_protein
RHE_PD00047	-6.43928	0.0100253	hypothetical_protein
RHE_PD00052	-3.15906	0.00147705	hypothetical_protein
RHE_PD00055	-1.75029	0.00391443	hypothetical_protein
RHE_PD00058	-2.78763	0.000848829	type-III_secretion_system_translocation_protein
RHE_PD00072	-3.17285	7.97445e-05	hypothetical_conserved_protein
RHE_PD00076	-3.12929	0.0408508	tyrosinase,_monophenol_monooxygenase_protein
RHE_PD00077	-2.29614	0.000475004	hypothetical_protein
RHE_PD00078	-6.3329	0.000806038	hypothetical_conserved_protein
RHE_PD00079	-3.68597	0.00096899	hypothetical_conserved_protein
RHE_PD00080	-1.98696	0.000926864	hypothetical_protein
RHE_PD00081	-1.9314	0.0114885	hypothetical_conserved_protein
RHE_PD00085	-2.42908	0.00472451	hypothetical_protein
RHE_PD00092	-4.06715	0.00919231	hypothetical_protein
RHE_PD00095	-1.95354	0.0217885	putative_insertion_sequence_transposase_protein
RHE_PD00104	-2.36611	0.0357036	putative_sugar_ABC_transporter,_substrate-binding_protein
RHE_PD00105	-1.96554	0.000218829	putative_two-component_sensor_protein
RHE_PD00107	-2.51471	0.000911526	Zn-dependent_alcohol_dehydrogenase_protein
RHE_PD00110	-2.67762	0.000394361	putative_hydrolase_protein
RHE_PD00121	-1.65258	0.0329443	riboflavin_biosynthesis_protein:GTP_cyclohydrolase/3,4-dihydroxy-2-butanone_4-phosphate_synthase_protein
RHE_PD00122	-2.75033	0.0188737	hypothetical_conserved_protein
RHE_PD00139	-3.8404	4.06347e-05	conjugal_transfer_antirestriction_protein
RHE_PD00154	-2.30964	0.00227665	hypothetical_conserved_protein
RHE_PD00170	-1.66646	0.0817259	conjugal_transfer_protein_A
RHE_PD00172	-2.57956	0.0726463	hypothetical_conserved_protein
RHE_PD00186	-5.80027	0.0661253	hypothetical_conserved_protein
RHE_PD00195	-1.65496	0.0175177	probable_insertion_sequence_transposase_protein
RHE_PD00196	-2.10087	0.0909933	probable_insertion_sequence_transposase_protein
RHE_PD00197	-4.64461	0.00455271	iron-molibdenum_cofactor_processing_protein
RHE_PD00198	-1.71124	0.070341	nitrogenase_reductase_iron-molibdenum_cofactor_synthesis_protein
RHE_PD00200	-5.04506	0.00341473	nitrogenase_molybdenum-iron_protein_beta_chain
RHE_PD00201	-3.86716	0.000264897	nitrogenase_reductase_component_II,_iron-molybdenum_alpha_subunit_protein
RHE_PD00202	-5.23039	0.00596703	nitrogenase_reductase_component_II,_iron_protein
RHE_PD00206	-3.36739	0.00405722	putative_insertion_sequence_transposase_protein
RHE_PD00214	-4.16773	7.24711e-05	putative_ferredoxin_protein
RHE_PD00215	-3.20408	0.00429469	cytochrome_P450_monooxygenase_protein
RHE_PD00218	-1.65812	0.00454625	RNA_polymerase_sigma_factor_protein_(sigma-54)
RHE_PD00220	-6.64184	0.000219582	Fe-S_cofactor_nitrogenase_synthesis_protein
RHE_PD00221	-3.73582	0.000548344	nitrogen_fixation_protein
RHE_PD00222	-1.79703	0.00794673	pyridoxal-phosphate-dependent_aminotransferase_nitrogen_fixation_protein
RHE_PD00224	-5.23277	0.000516822	electron_transfer_flavoprotein_beta_subunit_protein
RHE_PD00225	-3.59902	3.04372e-05	electron_transfer_flavoprotein_alpha_subunit_protein
RHE_PD00227	-4.33999	0.00386702	ferredoxin-like_protein
RHE_PD00229	-2.67268	0.000724439	FeMo_cofactor_biosynthesis_protein
RHE_PD00230	-4.03397	0.00118754	ferredoxin_protein
RHE_PD00231	-2.61471	5.90483e-05	nitrogen_fixation_protein
RHE_PD00232	-2.96751	0.00738242	hypothetical_conserved_protein
RHE_PD00235	-2.82741	5.45453e-06	hypothetical_protein
RHE_PD00236	-2.84801	0.00574581	putative_integrase_protein
RHE_PD00244	-2.15335	0.00444583	polyprenyl_synthetase_protein
RHE_PD00246	-3.11177	0.000839124	hypothetical_conserved_protein
RHE_PD00247	-2.51646	0.000780542	hypothetical_conserved_protein
RHE_PD00248	-2.48803	0.00175476	putative_farnesyl_diphosphate_synthase_truncated_protein
RHE_PD00249	-2.20582	0.00541031	cytochrome_P450_protein
RHE_PD00252	-2.24192	0.00489702	cytochrome_p450_monooxygenase_protein
RHE_PD00256	-2.2634	0.000300553	putative_insertion_sequence_transposase_truncated_protein
RHE_PD00260	-6.94318	0.000685085	nitrogenase_reductase_component_II,_iron_protein
RHE_PD00261	-6.2338	4.53854e-06	nitrogenase_reductase_component_I_truncated_protein
RHE_PD00262	-1.84395	0.000519329	coproporphyrinogen_III_oxidase_protein
RHE_PD00263	-2.4517	0.00465237	hypothetical_protein
RHE_PD00264	-3.45387	0.00821934	hypothetical_protein
RHE_PD00271	-6.97827	0.000548628	probable_insertion_sequence_transposase_protein,_IS4_family
RHE_PD00272	-2.39988	0.00442308	hypothetical_conserved_protein
RHE_PD00277	-1.66291	0.00622101	nod_factor_ABC_transporter,_permease_protein
RHE_PD00282	-2.37371	0.00393926	chitooligosacharide_deacetylase_protein
RHE_PD00301	-5.48309	0.0170818	bacteroid_protein_S
RHE_PD00303	-1.83408	8.65411e-05	hypothetical_conserved_protein
RHE_PD00304	-3.34323	0.000532437	hypothetical_conserved_protein
RHE_PD00305	-3.36349	0.00268811	nitrogenase_reductase_iron-molibdenum_cofactor_synthesis_truncated_protein
RHE_PD00306	-5.32386	0.000105734	nitrogenase_component_I,_iron-molibdenum_beta_subunit_protein
RHE_PD00307	-7.20291	1.00051e-05	nitrogenase_component_I,_iron-molybdenum_protein,_alpha_subunit_protein
RHE_PD00308	-4.03992	0.0133908	nitrogenase_reductase_component_II,_iron_protein
RHE_PD00312	-3.17946	0.00098794	hypothetical_protein
RHE_PD00316	-4.10569	5.81632e-05	nod_transcriptional_regulator_protein
RHE_PD00320	-2.45982	0.123611	probable_insertion_sequence_transposase_protein
RHE_PD00322	-4.18103	0.00805886	probable_insertion_sequence_transposase_protein
RHE_PD00325	-3.75265	0.00192643	hypothetical_conserved_protein
RHE_PD00331	-2.12914	0.00181114	probable_insertion_sequence_transposase_protein
RHE_PD00332	-5.90927	0.000358385	probable_secretion_protein,_HlyD_family
RHE_PD00336	-1.91182	0.00367006	hypothetical_protein
RHE_PD00339	-4.8114	0.000315774	probable_water_channel_protein
RHE_PD00340	-9.29113	6.67103e-06	hypothetical_conserved_protein
RHE_PD00342	-3.75879	0.000263526	putative_biosynthetic_heme_protein
RHE_PD00343	-2.51763	0.0286931	hypothetical_protein
RHE_PD00344	-2.41664	0.0174427	hypothetical_protein
RHE_PE00015	-2.02363	0.00244357	putative_membrane_transport_protein,_Bcr/CflA_subfamily
RHE_PE00017	-4.7549	0.00640586	probable_transcriptional_regulator_protein,_LacI_family
RHE_PE00022	-1.91143	0.081425	probable_transcriptional_regulator_protein,_LysR_family_
RHE_PE00026	-2.40334	0.0195237	probable_cytochrome_oxidase_complex_biogenesis_factor_protein
RHE_PE00030	-4.08559	0.000128872	cytochrome_C_or_ubiquinol_oxidase_subunit_II_protein
RHE_PE00034	-6.46167	7.78348e-05	putative_transcriptional_regulator_protein
RHE_PE00042	-2.22136	0.0106523	probable_oligopeptide_ABC_transporter,_ATP-binding_protein
RHE_PE00044	-3.44441	0.010079	probable_UDP-glucose/GDP-mannose_dehydrogenase_protein
RHE_PE00060	-1.7034	0.00893847	transcriptional_activator_of_the_pca_operon_(catabolism_of_phenolic_compounds),_LysR_family_protein
RHE_PE00065	-5.11766	0.0019512	hypothetical_conserved_protein
RHE_PE00066	-2.7008	0.0117737	hypothetical_conserved_protein
RHE_PE00076	-4.29413	0.00021802	histidine_utilization_transcriptional_repressor_protein
RHE_PE00081	-2.69827	0.00205704	histidine_ammonia-lyase_protein
RHE_PE00090	-2.17474	0.00223823	alpha-galactoside_ABC_transporter,_substrate-binding_protein
RHE_PE00098	-2.47865	0.0193334	probable_sugar_ABC_transporter,_permease_protein
RHE_PE00099	-3.66075	0.0594092	probable_sugar_ABC_transporter,_permease_protein
RHE_PE00102	-4.49622	8.35155e-05	hypothetical_conserved_protein
RHE_PE00104	-10.0213	7.55855e-07	putative_mandelate_racemase/muconate_lactonizing_enzyme_protein
RHE_PE00110	-2.09323	0.00389267	putative_isochorismatase_hydrolase_protein
RHE_PE00111	-2.38888	0.0150097	probable_sugar_ABC_transporter,_ATP-binding_protein
RHE_PE00112	-9.75201	8.08988e-05	putative_isochorismatase_protein
RHE_PE00117	-3.58201	0.00524171	putative_amidase_protein
RHE_PE00118	-2.42713	0.0037459	putative_urea_amidolyase_protein
RHE_PE00124	-6.4063	4.1209e-06	hypothetical_conserved_protein
RHE_PE00137	-7.40735	2.75485e-05	hypothetical_conserved_protein
RHE_PE00147	-2.33496	0.00485208	hypothetical_protein
RHE_PE00153	-4.70334	0.00264476	hypothetical_protein
RHE_PE00156	-1.77638	0.0655804	hypothetical_protein
RHE_PE00158	-2.84554	0.00921839	probable_methyltransferase_protein
RHE_PE00162	-2.43829	0.00274138	hypothetical_conserved_protein
RHE_PE00163	-3.49308	0.00520642	hypothetical_conserved_protein
RHE_PE00165	-1.92591	0.0067676	hypothetical_protein
RHE_PE00167	-1.69324	0.021177	probable_Arylamine_N-acetyltransferase_protein
RHE_PE00175	-2.11963	0.00299949	probable_two-component_sensor_histidine_kinase_protein
RHE_PE00176	-4.16831	0.000350547	probable_two-component_response_regulator_protein
RHE_PE00177	-2.90993	4.41626e-05	probable_adenylate_cyclase_protein
RHE_PE00182	-1.78104	0.143695	putative_sugar_ABC_transporter,_permease_protein
RHE_PE00185	-4.62255	0.000366941	probable_transcriptional_regulator_protein,_AraC_family
RHE_PE00191	-4.24999	0.00796371	probable_oligopeptide_ABC_transporter,_ATP-binding_protein
RHE_PE00193	-5.58394	0.00484082	probable_oligopeptide_ABC_transporter,_permease_protein
RHE_PE00198	-2.10162	0.0424972	putative_succinoglycan_biosynthesis_transport_protein
RHE_PE00199	-2.13311	0.0179946	putative_acetyltransferase_protein
RHE_PE00200	-7.91074	3.20908e-07	probable_transcriptional_regulator_protein,_IclR_family
RHE_PE00208	-3.04185	0.000498417	glycosyl_hydrolase_(glycogen_debranching)_protein
RHE_PE00215	-5.73749	6.94218e-05	putative_nickel_ABC_transporter,_permease_protein
RHE_PE00221	-1.69775	0.00231073	hypothetical_conserved_protein
RHE_PE00226	-3.78268	0.00558756	putative_oxidoreductase_protein
RHE_PE00229	-3.51201	0.00407479	probable_amino_acid_ABC_transporter,_permease_protein
RHE_PE00232	-9.87777	0.0001479	probable_uracil-DNA_glycosylase_protein
RHE_PE00237	-1.72737	0.236355	hypothetical_protein
RHE_PE00241	-3.15441	0.0101188	hypothetical_conserved_protein
RHE_PE00243	-4.13848	0.00114257	probable_transcriptional_regulator_protein,_GntR_family
RHE_PE00244	-2.69205	0.00470766	methionine_gamma-lyase_protein
RHE_PE00252	-2.382	0.0229559	putative_ATP-dependent_DNA_ligase_protein
RHE_PE00267	-2.78089	0.000809965	hypothetical_conserved_protein
RHE_PE00270	-6.39297	0.00143412	probable_pyridine_nucleotide-disulphide_oxidoreductase_protein
RHE_PE00271	-2.98877	0.00527353	hypothetical_conserved_protein
RHE_PE00274	-4.08487	1.30038e-06	hypothetical_conserved_protein
RHE_PE00279	-3.31588	0.00357429	probable_branched-chain_amino_acid_ABC_transporter,_permease_protein
RHE_PE00284	-1.70678	0.00640776	putative_carbohydrate_kinase_protein
RHE_PE00285	-1.69033	0.0277034	hypothetical_conserved_protein
RHE_PE00287	-1.99361	0.0121359	probable_sugar_ABC_transporter,_permease_protein
RHE_PE00289	-2.00695	0.00860269	probable_sugar_ABC_transporter,_sugar-binding_protein
RHE_PE00295	-1.94507	0.000284418	putative_amidohydrolase_protein
RHE_PE00308	-5.27406	0.00369029	hypothetical_conserved_protein
RHE_PE00309	-5.72794	0.000406948	hypothetical_conserved_protein
RHE_PE00319	-1.83905	0.00350206	hypothetical_conserved_protein
RHE_PE00322	-3.11015	0.000165409	probable_glutamyl-tRNA_amidotransferase_subunit_Aprotein
RHE_PE00332	-4.5789	0.00926056	putative_peptide_ABC_transporter,_peptide_binding_protein
RHE_PE00334	-7.87291	0.00141104	hypothetical_conserved_protein
RHE_PE00341	-1.65509	0.0635726	probable_peptide_ABC_transporter,_permease_protein
RHE_PE00354	-4.36464	0.0016952	putative_sucrose_hydrolase_protein,_glycoside_hydrolase_family_32
RHE_PE00358	-2.01753	0.0356053	probable_sugar_ABC_transporter,_permease_protein
RHE_PE00366	-2.05522	0.00489669	probable_dienolactone_hydrolase_protein
RHE_PE00367	-3.63123	0.00241981	probable_oxidoreductase_protein
RHE_PE00368	-2.27315	0.012856	probable_sugar_uptake_ABC_transporter,_permease_protein
RHE_PE00378	-2.26897	0.0159726	probable_dehydrogenase/reductase_protein
RHE_PE00379	-1.69986	0.0113054	hypothetical_conserved_protein
RHE_PE00397	-2.496	0.0283545	hypothetical_conserved_protein
RHE_PE00398	-7.60603	0.000362826	putative_transcriptional_regulator_protein,_GntR_family
RHE_PE00408	-3.29178	0.00764771	cell_division_inhibitor_MinD_protein
RHE_PE00411	-5.60167	2.9526e-05	probable_monooxygenase_protein
RHE_PE00423	-2.01106	0.00248121	transcriptional_regulator_protein,_AraC_family
RHE_PE00446	-2.17755	0.00514659	hydrocarbon_oxigenase_protein
RHE_PE00456	-4.57929	0.026136	methyltransferase_protein
RHE_PF00011	-1.96772	0.0127854	probable_zinc-dependent_oxidoreductase_protein
RHE_PF00015	-8.70043	0.00186626	putative_transcriptional_regulator_protein,_LysR_family_
RHE_PF00022	-1.72244	0.0696929	hypothetical_protein
RHE_PF00034	-14.1971	0.000213419	probable_ribose_ABC_transporter,_permease_protein
RHE_PF00044	-3.75639	0.00632261	hypothetical_protein
RHE_PF00052	-5.37842	0.000586721	probable_RNA_polymerase_sigma-E_factor_protein_(sigma-24),_ECF_family
RHE_PF00067	-2.40423	0.0116923	probable_transcriptional_regulator_protein,_GntR_family
RHE_PF00068	-3.45642	0.0140138	probable_C4-dicarboxylate_ABC_transporter,_solute-binding_protein
RHE_PF00073	-1.88723	0.0106766	putative_two-component_response_regulator_protein
RHE_PF00103	-2.50756	0.000573675	hypothetical_protein
RHE_PF00112	-2.71042	0.0612675	hypothetical_protein
RHE_PF00120	-2.32936	0.0102469	putative_two-component_response_regulator_protein
RHE_PF00137	-5.71169	0.0109226	FAD-dependent_thioredoxin_reductase_protein
RHE_PF00147	-2.14525	0.0311698	hypothetical_conserved_protein
RHE_PF00149	-2.92255	0.0296209	DNA_polymerase_IV_2,_DNA_damage-inducible_protein
RHE_PF00160	-6.43538	0.00543374	probable_amino_acid_ABC_transporter,_permease_protein
RHE_PF00165	-7.51157	0.00937879	probable_amino_acid_ABC_transporter,_permease_protein
RHE_PF00168	-1.66951	0.00575706	hypothetical_conserved_protein
RHE_PF00170	-2.3336	0.00829217	calcium-binding_protein
RHE_PF00171	-3.41577	0.0402854	flagellar_hook_protein
RHE_PF00174	-4.25371	1.1864e-05	hypothetical_protein
RHE_PF00180	-5.7698	2.5026e-05	probable_hydrolasepeptidase_protein
RHE_PF00183	-4.66862	0.000488624	putative_arylmalonate_decarboxylase_protein
RHE_PF00190	-2.01115	0.00939068	probable_amino_acid_ABC_transporter,_ATP-binding_protein
RHE_PF00197	-3.89478	0.0288824	probable_nitrilotriacetate_monooxygenase_component_B_protein
RHE_PF00210	-5.91704	0.00579412	trehalosemaltose_ABC_transporter,_sugar-binding_protein
RHE_PF00239	-2.32426	4.26631e-05	dipeptide_ABC_transporter,_substrate-binding_protein
RHE_PF00242	-3.63258	0.0044764	dipeptide_ABC_transporter,_ATP-binding_protein
RHE_PF00256	-1.71802	0.0483471	probable_transcriptional_regulator_protein,_LacI_family
RHE_PF00257	-2.16936	0.00434405	hypothetical_protein
RHE_PF00260	-1.98071	0.093458	hypothetical_conserved_protein
RHE_PF00269	-3.89906	0.00398737	probable_iron_ABC_transporter,_substrate-binding_protein
RHE_PF00270	-8.45219	2.98815e-05	probable_iron_ABC_transporter,_permease_protein
RHE_PF00271	-1.79807	0.00113027	probable_iron_ABC_transporter,_ATP-binding_protein
RHE_PF00276	-3.46316	0.00478588	probable_trehalose_synthase_protein
RHE_PF00281	-2.08995	0.108689	probable_magnesium/cobalt_transporter_protein
RHE_PF00289	-1.7833	0.00740591	probable_transcriptional_regulator_protein,_AraC_family
RHE_PF00298	-1.74475	0.0930996	hypothetical_conserved_protein
RHE_PF00299	-2.4098	0.00756066	methyl-accepting_chemotaxis_protein
RHE_PF00317	-1.83019	0.00972726	probable_sugar_ABC_transporter,_permease_protein
RHE_PF00319	-2.02902	0.0025806	putative_sugar_ABC_transporter,_ATP-binding_protein
RHE_PF00321	-1.72971	0.00164764	putative_sugar_ABC_transporter,_sugar-binding_protein
RHE_PF00333	-6.58768	0.00141696	hypothetical_protein
RHE_PF00334	-1.78742	0.0460691	hypothetical_conserved_protein
RHE_PF00338	-1.65072	0.0195372	probable_aldehyde_dehydrogenase_protein
RHE_PF00342	-2.58136	0.00311337	probable_dehalogenase_protein
RHE_PF00344	-1.82953	0.0434806	probable_transcriptional_regulator_protein,_LacI_family
RHE_PF00360	-9.68024	2.44785e-05	probable_transcriptional_regulator_protein_(leucine-responsive),_AsnC_family
RHE_PF00365	-2.78167	0.020343	putative_alcohol_dehydrogenase_protein
RHE_PF00366	-1.95913	0.0506679	putative_malate_dehydrogenase_protein
RHE_PF00368	-2.34338	0.00291622	hypothetical_conserved_protein
RHE_PF00375	-5.48517	0.000249137	probable_sugar_ABC_transporter,_permease_protein
RHE_PF00384	-2.39368	0.00258484	proline_dehydrogenase/aldehyde_dehydrogenase_bifunctional_protein
RHE_PF00387	-3.54271	0.00334643	putative_transcriptional_regulator_protein,_LysR_family
RHE_PF00392	-3.81025	0.00249818	probable_glycine_betaine/L-proline_ABC_transporter,_permease_protein
RHE_PF00397	-2.49704	0.403088	aldehyde_dehydrogenase_protein
RHE_PF00418	-3.58111	0.00205161	probable_D-threo-aldose_1-dehydrogenase_protein
RHE_PF00422	-2.12782	0.0122439	putative_RNA_polymerase_sigma_factor_protein,_ECF_family
RHE_PF00424	-3.51026	0.00153506	hypothetical_conserved_protein
RHE_PF00438	-4.01034	0.00210836	alanine_catabolic_operon_transcriptional_regulator_protein,_AsnC_family
RHE_PF00443	-7.6744	0.000392159	putative_dehydrogenase_(large_subunit)_protein
RHE_PF00445	-2.94705	0.0109146	hypothetical_conserved_protein
RHE_PF00464	-6.39032	3.3119e-06	ferrichrome-iron_ABC_transport,_solute-binding_protein
RHE_PF00481	-2.0869	0.0469973	probable_sugar_ABC_transporter,_substrate-binding_protein
RHE_PF00495	-9.82525	5.67927e-06	hypothetical_conserved_protein
RHE_PF00512	-2.19383	0.0122886	putative_copper_export_protein
RHE_PF00531	-5.35878	0.00607076	hypothetical_conserved_protein
RHE_PF00534	-2.03293	0.00630625	probable_aldehyde_dehydrogenase_protein
RHE_PF00537	-2.64582	0.00113173	hypothetical_conserved_protein
RHE_PF00546	-5.68477	0.000683616	putative_epoxide_hydrolase_protein
RHE_PF00548	-3.24234	0.00532271	probable_two-component_response_regulator_protein
RHE_PF00552	-1.7466	0.0110409	putative_formate_dehydrogenase_oxidoreductase_protein
RHE_PF00553	-3.0758	0.0296058	hypothetical_protein
RHE_PF00560	-1.85809	0.000528244	probable_transcriptional_regulator_protein,_MerR_family
RHE_PF00563	-8.25308	0.000124813	putative_transcriptional_regulator_protein
RHE_PF00565	-2.8726	0.0154531	putative_sugar_ABC_transporter,_solute-binding_protein
RHE_PF00566	-3.37744	0.00312527	putative_sugar_ABC_transporter,_permease_protein
RHE_PF00567	-4.13858	0.000315728	probable_sugar_ABC_transporter,_permease_protein
RHE_PF00573	-2.97922	0.00639795	plasmid_replication_protein_RepCf1
