# Supplementary material for: Systems biology of bacterial nitrogen fixation: High-throughput technology and its integrative description with constraint-based modeling
Source: BMC Syst Biol. 2011 Jul 29;5:120. doi: 10.1186/1752-0509-5-120 (PMC3164627; doi:10.1186/1752-0509-5-120)
Supplement: Additional file 2 — Proteome Data. By using mass spectrometry, we identified a set of proteins during bacterial nitrogen fixation for R. etli. In each row, we named the protein and presented some of the parameter utilized for concluding the protein identify. [file 1752-0509-5-120-S2.XLS]

## Sheet: Hoja1
		Cellular process and signaling
		Cell wall/membrane/envelope bioGenesis
File	Gene	Protein name	Mascot Score	MS Coverage	NCBI accession N°	matched/searched	Protein MW	pI value	Gene ID	Gene	COGs	Code
4	pbp	cell wall biosynthesis penicillin-binding protein, 1A family	52	14	gi|86356901	11/26	79900	7.75	RHE_CH01261	pbp	COG0744M	[M]
5	ctpA	C-terminal processing peptidase	77	18	gi|86359656	5/10	45135	5.03	RHE_CH04078	ctpA	COG0793	[M]
6	pssN	exopolysaccharide export	102	23	gi|86282936	12/39	43116	5.62	RHE_CH03235	pssN	COG1596	[M]
7	noeJ	mannose-1-phosphate guanylyltransferase (GDP)	68	11	gi|86282945	4/6	53108	6.29	RHE_CH03244	noeJ	COG0836	[M]
8	noeJ	mannose-1-phosphate guanylyltransferase (GDP)	132	34	gi|86358843	12/25	53108	6.29	RHE_CH03244	noeJ	COG0836	[M]
9	nodTch	nodulation protein (outer membrane efflux protein)	88	12	gi:86359005	4/4	50315	6.99	RHE_CH03413	nodTch	COG1538	[MU]
10	nodTch	nodulation protein (outer membrane efflux protein)	90	44	gi|86359005	12/37	50315	7.70	RHE_CH03413	nodTch	COG1538	[MU]
11	omp1	outer membrane lipoprotein	188	19	gi|86357541	15/22	84586	4.86	RHE_CH01920	omp1	COG4775	[M]
12	omp1	outer membrane lipoprotein	105	13	gi|86357541	8/34	84586	4.86	RHE_CH01920	omp1	COG4775	[M]
13	RHE_CH02417	putative outer membrane protein, OmpA family	110	21	gi|86358030	13/48	80453	5.16	RHE_CH02417	ypch00810	COG2885	[M]
14	galE3	UDP-glucose 4-epimerase	72	28	gi|86359564	8/29	36047	5.54	RHE_CH03985	galE3	COG1087	[M]
15	rkpK	UDP-glucose 6-dehydrogenase	248	39	gi|86358837	20/36	47668	5.23	RHE_CH03238	rkpK	COG1004	[M]
16	murA	UDP-N-acetylglucosamine 1-carboxyvinyltransferase	84	17	gi|86356231	6/15	45913	6.34	RHE_CH00579	murA	COG0766	[M]
17	exoN	UTP-glucose-1-phosphate uridylyltransferase	150	33	gi|86359152	9/12	32682	5.47	RHE_CH03561	exoN	COG1210	[M]
		Posttranslational modification, protein turnover, chaperones
File	Gene	Protein name	Mascot Score	MS Coverage	NCBI accession N°	matched/searched	Protein MW	pI value	Gene ID	Gene	COGs	Code
21	groELch1	60 kDa chaperonin, heat shock	111	44	gi|86356474	22/70	57682	4.90	RHE_CH00828	groELch1	COG0459	[O]
22	groELch1	60 kDa chaperonin, heat shock	130	30	gi|86356474	11/51	57682	5.03	RHE_CH00828	groELch1	COG0459	[O]
23	groELch1	60 kDa chaperonin, heat shock	102	17	gi|86356474	7/10	57682	5.03	RHE_CH00828	groELch1	COG0459	[O]
24	groELch1	60 kDa chaperonin, heat shock	143	23	gi|86356474	10/12	57682	5.03	RHE_CH00828	groELch1	COG0459	[O]
25	groELch1	60 kDa chaperonin, heat shock	80	14	gi|86280576	7/13	57682	5.03	RHE_CH00828	groELch1	COG0459	[O]
26	groELf	60 kDa chaperonin, heat shock	98	18	gi|86361060	9/14	57661	5.18	RHE_PF00330	groELf	COG0459	[O]
27	groELf	60 kDa chaperonin, heat shock	74	11	gi|86285162	4/16	57661	5.18	RHE_PF00330	groELf	COG0459	[O]
28	sufC	ABC transporter involved in Fe-S cluster assembly, ATP-binding protein	65	16	gi|86357866	4/6	27447	5.08	RHE_CH02251	sufC	COG0396	[O]
29	clpB	ATP-dependent Clp protease, ATP-binding subunit protein	71	12	gi|86359337	7/26	95797	5.54	RHE_CH03753	clpB	COG0542	[O]
30	dnaK	chaperone protein (Heat shock protein 70)	70	9	gi|86279907	4/7	68422	4.89	RHE_CH00145	dnaK	COG0443	[O]
31	dnaK	chaperone protein (Heat shock protein 70)	70	9	gi|86279907	5/6	68422	4.89	RHE_CH00145	dnaK	COG0443	[O]
32	dnaK	chaperone protein (Heat shock protein 70)	110	19	gi|86355805	8/35	68422	4.89	RHE_CH00145	dnaK	COG0443	[O]
33	hslU	heat shock protease HslVU, subunit HslU chaperone protein (ATP-dependent protease ATP-binding subunit hslU)	176	42	gi|86355717	16/40	48011	5.46	RHE_CH00049	hslU	COG1220	[O]
34	ppiB	peptidyl prolyl cis-trans isomerase B signal peptide protein	104	47	gi|86357734	6/9	18636	5.63	RHE_CH02115	ppiB	COG0652	[O]
35	ppiB	peptidyl prolyl cis-trans isomerase B signal peptide protein	93	31	gi|86357734	7/12	18636	5.63	RHE_CH02115	ppiB	COG0652	[O]
36	ppiD2	peptidyl prolyl cis-trans isomerase D signal peptide protein	132	47	gi|86359353	12/21	32596	5.42	RHE_CH03769	ppiD2	COG0760	[O]
37	RHE_CH01791	probable anti-oxidant protein, AhpCTSA family	94	30	gi|86357421	8/26	23821	5.79	RHE_CH01791	ypch00606	COG0450	[O]
38	RHE_PD00217	putative hydroperoxide reductase	143	29	gi|21492746	9/17	20295	5.27	RHE_PD00217	ypd00046	COG0678	[O]
39	degPch2	serine protease DO-like protein	70	26	gi|86356933	10/29	54920	4.90	RHE_CH01293	degPch2	COG0265	[O]
40	degPch3	serine protease DO-like protein	109	28	gi|86357337	10/20	45537	5.16	RHE_CH01707	degPch3	COG0265	[O]
41	degPch4	serine protease DO-like protein	68	22	gi|86358399	12/44	58794	4.50	RHE_CH02795	degPch4	COG0265	[O]
42	tig	trigger factor	69	28	gi|86357469	13/37	54412	4.70	RHE_CH01842	tig	COG0544	[O]
		Signal transduction mechanisms
File	Gene	Protein name	Mascot Score	MS Coverage	NCBI accession N°	matched/searched	Protein MW	pI value	Gene ID	Gene	COGs	Code
46	typA	GTP-binding elongation factor protein (tyrosin phosphorylated protein)	139	24	gi|86359496	12/44	66711	5.35	RHE_CH03915	typA	COG1217	[T]
47	ntrX	nitrogen regulation (two-component response regulator)	214	49	gi|86357573	19/53	50700	6.63	RHE_CH01952	ntrX	COG2204	[T]
48	ntrX	nitrogen regulation (two-component response regulator)	95	18	gi|86357573	6/13	50700	6.63	RHE_CH01952	ntrX	COG2204	[T]
49	phoB	phosphate regulon, two-component response regulator	52	45	gi|86356168	10/62	26082	5.90	RHE_CH00514	phoB	COG0745	[TK]
50	RHE_CH02493	probable adenylate cyclase	93	21	gi|86358105	10/15	44224	5.38	RHE_CH02493	ypch00842	COG2114	[T]
51	RHE_CH02412	probable two-component sensor histidine kinase	56	16	gi|86358025	4/8	47803	5.97	RHE_CH02412	ypch00805	COG0642	[T]
52	RHE_CH00720	putative two-component sensor histidine kinase	93	9	gi|86356371	7/14	134273	4.51	RHE_CH00720	ypch00244	COG3852	[T]
53	RHE_CH01755	putative universal stress protein	89	25	gi|86357385	7/17	29760	5.11	RHE_CH01755	ypch00597	COG0589	[T]
54	fixL	two-component sensor histidine kinase FixL	81	13	gi|86361238	5/12	68355	5.82	RHE_PF00509	fixL	COG3852	[T]
55	fixL	two-component sensor histidine kinase FixL	92	19		9/56	68355	5.82	RHE_PF00509	fixL	COG2202	[T]
56	fixL	Two-component sensor histidine kinase protein	86	12	gi:86361238	5/8	68355	5.82	RHE_PF00509	fixL	COG2202	[S]
57	fixL	two-component sensor histidine kinase protein	96	18	gi|86361238	8/30	68355	5.82	RHE_PF00509	fixL	COG2202	[S]
		Intracellular trafficking, secretion, and vesicular transport
File	Gene	Protein name	Mascot Score	MS Coverage	NCBI accession N°	matched/searched	Protein MW	pI value	Gene ID	Gene	COGs	Code
59	tolB	protein transporter protein	116	25	gi|86359053	10/24	47861	6.79	RHE_CH03462	tolB	COG0823	[U]
60	secA	protein-export translocase	105	15	gi|86359354	8/18	102322	5.16	RHE_CH03770	secA	COG0653	[U]
61	secA	protein-export translocase	86	9	gi|86359354	7/16	102322	5.16	RHE_CH03770	secA	COG0653	[U]
62	secA	protein-export translocase	74	17	gi|86359354	13/29	102322	5.16	RHE_CH03770	secA	COG0653	[U]
63	secA	protein-export translocase	140	16	gi|86359354	11/29	102322	5.16	RHE_CH03770	secA	COG0653	[U]
		Defense mechanisms
File	Gene	Protein name	Mascot Score	MS Coverage	NCBI accession N°	matched/searched	Protein MW	pI value	Gene ID	Gene	COGs	Code
67	RHE_CH00232	hypothetical protein RHE_CH00232 mix	175	23	gi|86355891	8/24	39885	5.21	RHE_CH00232	yhch00051	COG4748	[V]
68	aacC1	aminoglycoside N3`-acetyltransferase	193	38	gi|86356729	10/41	31444	5.54	RHE_CH01086	aacC1	COG2746	[V]
		Information storage and processing
		Translation, ribosomal structure and biogenesis
File	Gene	Protein name	Mascot Score	MS Coverage	NCBI accession N°	matched/searched	Protein MW	pI value	Gene ID	Gene	COGs	Code
73	rpsA	30S ribosomal protein S1	121	18	gi|86355758	9/20	62376	5.10	RHE_CH00097	rpsA	COG0539	[J]
74	rplY	50S ribosomal protein L25 (General stress protein CTC)	190	59	gi|109893385	10/11	22115	5.52	RHE_CH03025	rplY	COG1825	[J]
75	rplI	50S ribosomal protein L9	137	46	gi|86357075	9/15	21057	4.82	RHE_CH01437	rplI	COG0359	[J]
76	rplI	50S ribosomal protein L9	129	46	gi|86357075	9/16	21057	4.82	RHE_CH01437	rplI	COG0359	[J]
78	alaS2	alanyl-tRNA synthetase mix	247	21	gi|86357937	13/46	97039	5.31	RHE_CH02322	alaS2	COG0013	[J]
79	argS	arginyl-tRNA synthetase (Arginine--tRNA ligase)	71	13	gi|86281548	5/7	64817	5.84	RHE_CH01818	argS	COG0018	[J]
80	tufB	elongation factor EF-Tu	154	42	gi|86357289	16/40	42782	5.29	RHE_CH01658	tufB	COG0050	[J]
81	tufB	elongation factor EF-Tu	157	37	gi|86357289	13/31	42782	5.29	RHE_CH01658	tufB	COG0050	[J]
82	tufB	elongation factor EF-Tu	92	22	gi|86357289	7/15	42782	5.29	RHE_CH01658	tufB	COG0050	[J]
83	tufB	elongation factor EF-Tu	81	18	gi|86357289	6/12	42611	5.29	RHE_CH01658	tufB	COG0050	[J]
84	fusA2	elongation factor G	126	44	gi|86357302	24/57	77914	5.00	RHE_CH01672	fusA2	COG0480	[J]
85	fusA2	elongation factor G	97	37	gi|86357302	21/59	77914	5.00	RHE_CH01672	fusA2	COG0480	[J]
86	fusA2	elongation factor G	100	37	gi|86357302	22/63	77914	5.00	RHE_CH01672	fusA2	COG0480	[J]
87	efp	elongation factor G	71	52	gi|86359619	8/34	20999	5.10	RHE_CH04040	efp	COG0231	[J]
88	gatB	glutamyl-tRNA amidotransferase subunit B	104	14	gi|86357488	6/8	55130	4.96	RHE_CH01862	gatB	COG0064	[J]
89	glyS	glycyl-tRNA synthetase, beta subunit	100	12	gi|86356536	8/32	77113	5.65	RHE_CH00890	glyS	COG0751	[J]
90	hisS	Histidyl-tRNA synthetase [Translation, ribosomal	72	14	gi|86356467	5/17	60547	5.44	RHE_CH00821	hisS	COG0124	[J]
91	ileS	isoleucyl-tRNA synthetase	87	7	gi|86356478	5/6	108806	5.66	RHE_CH00832	ileS	COG0060	[J]
92	ileS	isoleucyl-tRNA synthetase	102	13	gi|86356478	7/16	108806	5.66	RHE_CH00832	ileS	COG0060	[J]
93	leuS	leucyl-tRNA synthetase	88	12	gi|86359694	8/25	98565	5.32	RHE_CH04116	leuS	COG0495	[J]
94	prfB	peptide chain release factor 2	111	37	gi|86357282	11/19	35997	4.99	RHE_CH01648	prfB	COG1186	[J]
95	pheT	phenylalanyl-tRNA synthetase, beta chain, mix	247	17	gi|86355922	9/46	86992	5.24	RHE_CH00264	pheT	COG0073R,COG0072J	[J]
96	pnp	polyribonucleotide nucleotidyltransferase	144	19	gi|86355771	9/13	77491	5.20	RHE_CH00111	pnp	COG1185	[J]
97	proS	prolyl-tRNA synthetase	61	10	gi|86281359	3/4	46022	5.29	RHE_CH01623	proS	COG0442	[J]
98	rrf	ribosome recycling factor	91	31	gi|86357537	4/6	20723	6.78	RHE_CH01916	rrf	COG0233	[J]
99	serS	seryl-tRNA synthetase (serine-tRNA ligase)	138	39	gi|86281556	17/39	47892	5.67	RHE_CH01826	serS	COG0172	[J]
100	serS	seryl-tRNA synthetase (serine-tRNA ligase)	95	27	gi|86357454	12/24	47892	5.67	RHE_CH01826	serS	COG0172J	[J]
101	tsf	translation elongation factor Ts	74	32	gi|86357535	7/28	32238	5.07	RHE_CH01914	tsf	COG0264	[J]
		Transcription
File	Gene	Protein name	Mascot Score	MS Coverage	NCBI accession N°	matched/searched	Protein MW	pI value	Gene ID	Gene	COGs	Code
105	rpoA	DNA-directed RNA polymerase alpha chain	117	23	gi|86357329	7/10	37330	4.75	RHE_CH01699	rpoA	COG0202	[K]
106	rpoA	DNA-directed RNA polymerase alpha chain	86	29	gi|86357329	5/21	37330	4.75	RHE_CH01699	rpoA	COG0202	[K]
107	rpoB	DNA-directed RNA polymerase beta chain	142	11	gi|86357297	12/22	153608	5.02	RHE_CH01667	rpoB	COG0085	[K]
108	rpoB	DNA-directed RNA polymerase beta chain	131	13	gi|86357297	12/22	153608	5.02	RHE_CH01667	rpoB	COG0085	[K]
109	nusA	N-utilization substance protein A	62	29	gi|86355778	17/63	59703	4.40	RHE_CH00118	nusA	COG0195	[K]
110	repBf2	plasmid partitioning protein RepBf2	71	24	gi|86360944	6/15	36592	9.65	RHE_PF00213	repBf2	COG1475	[K]
111	RHE_CH03286	probable transcriptional regulator protein, LysR family	61	18	gi|86282987	4/17	38440	8.88	RHE_CH03286	ypch01147	COG0583	[K]
112	rpoNd	RNA polymerase sigma factor protein (sigma-54)	109	21	gi|89255369	6/12	53670	5.60	RHE_PD00218	rpoNd	COG1508	[K]
113	nusG	transcription antitermination protein	98	56	gi|86357292	7/27	20024	6.01	RHE_CH01662	nusG	COG0250	[K]
114	rho	transcription termination factor protein, mix	348	54	gi|86283804	22/51	47058	5.86	RHE_CH04124	rho	COG1158	[K]
		Replication, recombination and repair
File	Gene	Protein name	Mascot Score	MS Coverage	NCBI accession N°	matched/searched	Protein MW	pI value	Gene ID	Gene	COGs	Code
118	dnaN	DNA polymerase III, beta chain	88	20	gi|86355975	7/14	40525	4.92	RHE_CH00318	dnaN	COG0592	[L]
		Metabolism
		Energy production and conversion
File	Gene	Protein name	Mascot Score	MS Coverage	NCBI accession N°	matched/searched	Protein MW	pI value	Gene ID	Gene	COGs	Code
124	leuB	3-isopropylmalate dehydrogenase protein	165	45	gi|86359671	15/39	39971	5.03	RHE_CH04093	leuB	COG0473	[CE]
125	acnA	aconitate hydratase (citrate hydro-lyase)	180	25	gi|86359524	18/23	96781	5.48	RHE_CH03944	acnA	COG1048	[C]
127	acnA	aconitate hydratase (citrate hydro-lyase)	95	12	gi|86359524	6/21	96781	5.48	RHE_CH03944	acnA	COG1048	[C]
128	acnA	aconitate hydratase (citrate hydro-lyase)	81	10	gi|86359524	8/28	97180	5.48	RHE_CH03944	acnA	COG1048	[C]
129	pdhB	dihydrolipoamide acetyltransferase	226	48	gi|86357556	18/39	46051	6.05	RHE_CH01935	pdhB	COG0508	[C]
130	lpdAch2	dihydrolipoamide dehydrogenase	53	9	gi|86283565	5/12	48814	5.89	RHE_CH03882	lpdAch2	COG1249	[C]
131	sucB	dihydrolipoamide succinyltransferase subunit of 2-oxoglutarate dehydrogenase complex	140	41	gi|86283570	13/38	43265	5.71	RHE_CH03887	sucB	COG0508	[C]
132	fixA	electron transfer flavoprotein beta subunit	156	52	gi|21492739	13/27	30779	5.42	RHE_PD00224	fixA	COG2086	[C]
133	fixA	nitrogen fixation protein, FixA	94	32	gi|15027103	6/11	30612	5.53	RHE_PD00224	fixA	COG2086	[C]
134	etfAch	electron-transport flavoprotein, alpha-subunit	114	36	gi|86359376	7/13	31528	4.90	RHE_CH03793	etfAch	COG2025	[C]
135	adhCch	formaldehyde dehydrogenase (glutathione)/alcohol dehydrogenase	70	27	gi|86357842	7/30	40348	6.15	RHE_CH02227	adhCch	COG1062	[C]
136	fumB	fumarate hydratase class I	98	20	gi|86358000	7/22	54885	6.16	RHE_CH02385	fumB	COG1951	[C]
137	fumC	fumarate hydratase class II	117	25	gi|86357998	10/24	49404	5.73	RHE_CH02383	fumC	COG0114	[C]
138	ugpQ	glycerophosphoryldiester phosphodiesterase	66	22	gi|86360127	5/10	27111	5.34	RHE_PC00082	ugpQ	COG0584	[C]
140	atpA	H(+)-transporting ATP synthase, alpha subunit	128	27	gi|86359453	11/24	54779	6.22	RHE_CH03872	atpA	COG0056	[C]
141	atpD	H(+)-transporting ATP synthase, beta subunit	123	24	gi|86359451	8/12	50506	4.87	RHE_CH03870	atpD	COG0055	[C]
142	atpD	H(+)-transporting ATP synthase, beta subunit	129	34	gi|86359451	10/16	50506	4.87	RHE_CH03870	atpD	COG0055	[C]
143	atpD	H(+)-transporting ATP synthase, beta subunit	167	36	gi|86359451	11/24	50506	4.87	RHE_CH03870	atpD	COG0055	[C]
144	mdh	malate dehydrogenase	106	30	gi|86359472	8/10	33850	5.53	RHE_CH03891	mdh	COG0039	[C]
145	glcB	malate synthase	118	18	gi|86355720	12/39	80077	5.62	RHE_CH00052	glcB	COG2225	[C]
146	dme	malic enzyme (oxaloacetate decarboxylating) (NADP+)	92	14	gi|86357970	8/21	84007	5.51	RHE_CH02355	dme	COG0280	[C]
147	tme	malic enzyme (oxaloacetate-decarboxylating)	113	23	gi|86356046	14/39	82905	5.38	RHE_CH00389	tme	COG0280	[C]
148	iolA	methylmalonate-semialdehyde dehydrogenase (acylating)	86	22	gi|86280482	11/40	53836	5.93	RHE_CH00731	iolA	COG1012	[C]
149	nuoC1	NADH-ubiquinone oxidoreductase chain C	96	34	gi|86357238	6/12	22996	4.84	RHE_CH01604	nuoC1	COG0852	[C]
150	nuoD1	NADH-ubiquinone oxidoreductase chain D	107	26	gi|86281342	10/23	45133	6.07	RHE_CH01606	nuoD1	COG0649	[C]
151	nuoG1	NADH-ubiquinone oxidoreductase chain G	84	11	gi|86357245	6/13	74170	5.55	RHE_CH01611	nuoG1	COG1034	[C]
152	nuoG1	NADH-ubiquinone oxidoreductase chain G	170	16	gi|86357245	11/11	74968	5.55	RHE_CH01611	nuoG1	COG1034	[C]
153	nifK2	nitrogenase, iron-molybdenum beta chain	102	16	gi|21492763	8/16	57536	5.37	RHE_PD00200	nifK2	COG2710	[C]
154	nifK2	nitrogenase, iron-molybdenum beta chain	105	17	gi:21492763	7/12	57536	5.37	RHE_PD00200	nifK2	COG2710	[C]
155	nifK2	nitrogenase, iron-molybdenum beta chain	79	10	gi|21492763	6/6	57536	5.37	RHE_PD00200	nifK2	COG2710	[C]
156	nifK2	nitrogenase, iron-molybdenum beta chain	62	11	gi|21492763	6/15	57536	5.37	RHE_PD00200	nifK2	COG2710	[C]
157	nifK2	nitrogenase, iron-molybdenum beta chain	64	10	gi|21492763	4/7	57536	5.37	RHE_PD00200	nifK2	COG2710	[C]
158	nifK2	Nitrogenase_MoFe_beta: Nitrogenase MoFe protein,	128	9	gi|21492763	4/13	57137	5.37	RHE_PD00200	nifK2	COG2710	[C]
159	RHE_PD00306	Nitrogenase_MoFe_beta: Nitrogenase MoFe protein,	119	24	gi|21492763	10/38	57137	5.37	RHE_PD00306	nifK1	COG2710	[C]
160	mocA	oxidoreductase	84	26	gi|86358333	8/24	39238	5.70	RHE_CH02728	mocA	COG0667	[C]
161	sucA	oxoglutarate dehydrogenase E1 subunit	113	13	gi|86359469	10/27	111783	6.23	RHE_CH03888	sucA	COG0567	[C]
162	pckA	phosphoenolpyruvate carboxykinase	98	26	gi|86355705	8/46	57526	5.65	RHE_CH00037	pckA	COG1866	[C]
163	pckA	phosphoenolpyruvate carboxykinase	138	29	gi|86355705	9/27	57526	5.65	RHE_CH00037	pckA	COG1866	[C]
165	pckA	phosphoenolpyruvate carboxykinase	324	59	gi|86279807	28/55	57925	5.65	RHE_CH00037	pckA	COG1866	[C]
166	RHE_CH04055	probable aldehyde dehydrogenase protein	143	25	gi|86359634	12/25	54417	5.84	RHE_CH04055	ypch01439	COG1012	[C]
167	RHE_CH03161	probable aldehyde dehydrogenase protein	296	61	gi|86282864	23/42	51252	6.13	RHE_CH03161	ypch01107	COG1012	[C]
168	RHE_CH04055	probable aldehyde dehydrogenase protein	270	40	gi|86283736	22/41	54417	5.84	RHE_CH04055	ypch01439	COG1012	[C]
169	RHE_CH02675	probable alkanal monooxygenase (bacterial liciferase alpha chain) like protein	96	32	gi|86358281	9/25	37324	5.60	RHE_CH02675	ypch00915	COG2141	[C]
170	RHE_PE00270	probable mercury(II) reductase	118	30	gi|86360544	11/36	48174	6.39	RHE_PE00270	ype00130	COG1249	[C]
171	RHE_CH00449	probable oxidoreductase	66	34	gi|86356105	10/40	32088	6.70	RHE_CH00449	RHE_CH00449	COG0667	[C]
172	RHE_CH01593	probable oxidoreductase	55	33	gi|86357230	9/43	35821	6.60	RHE_CH01593	RHE_CH01593	COG0667	[C]
173	RHE_CH00818	probable oxidoreductase, mix	168	25	gi|86280566	10/32	38299	5.34	RHE_CH00818	ypch00274	COG0667	[C]
174	RHE_CH01141	probable quinone oxidoreductase	72	18	gi|86356783	6/14	35038	5.30	RHE_CH01141	yhch00332	COG0604	[C]
175	RHE_CH03723	putative aldehyde dehydrogenase	92	19	gi|86283415	12/46	55851	5.76	RHE_CH03723	ypch01343	COG1012	[C]
176	pyc	pyruvate carboxylase	91	9	gi|86359581	9/25	125930	5.86	RHE_CH04002	pyc	COG1038	[C]
177	pdhA2	pyruvate dehydrogenase beta subunit	134	24	gi|86357555	8/12	49373	4.71	RHE_CH01934	pdhA2	COG0022C,COG0508C	[C]
179	pdhA2	pyruvate dehydrogenase beta subunit	120	28	gi|86357555	9/24	49373	4.71	RHE_CH01934	pdhA2	COG0022C,COG0508C	[C]
180	pdhA2	pyruvate dehydrogenase beta subunit	117	26	gi|86357555	9/34	49373	4.71	RHE_CH01934	pdhA2	COG0022C,COG0508C	[C]
181	qor	quinone oxidoreductase	75	33	gi|86357699	9/26	34986	6.20	RHE_CH02080	qor	COG0604	[CR]
182	sucC	succinyl-CoA synthetase beta subunit	131	31	gi|86359471	10/34	42058	5.03	RHE_CH03890	sucC	COG0045	[C]
		Amino acid transport and metabolism
File	Gene	Protein name	Mascot Score	MS Coverage	NCBI accession N°	matched/searched	Protein MW	pI value	Gene ID	Gene	COGs	Code
186	leuA2	2-isopropylmalate synthase	86	13	gi|116253255	4/5	62223	5.15	RHE_CH03067	leuA2	COG0119	[E]
187	aroA	3-phosphoshikimate 1-carboxyvinyltransferase	132	22	gi|86356530	11/24	44520	5.10	RHE_CH00884	aroA	COG0128	[E]
188	argB	Acetylglutamate kinase (NAG kinase) (AGK) (N-acetyl-L-glutamate 5-phosphotransferase)	112	43	gi|119361208	9/28	31269	5.24	RHE_CH00428	argB	COG0548	[E]
189	aldA	alanine dehydrogenase	219	52	gi|86281502	19/41	38960	6.11	RHE_CH01770	aldA	COG0686	[E]
190	braC2	amino acid ABC transporter, substrate-binding protein	63	15	gi|86283021	5/13	38935	4.96	RHE_CH03321	braC2	COG0683	[E]
191	braC2	amino acid ABC transporter, substrate-binding protein	59	10	gi|86283021	3/3	38935	4.96	RHE_CH03321	braC2	COG0683	[E]
192	argG2	argininosuccinate synthase, mix	348	37	gi|86283606	14/51	45185	5.81	RHE_CH03924	argG2	COG0137	[E]
193	aatAch	aspartate aminotransferase	99	22	gi|86358600	10/21	43842	5.80	RHE_CH02998	aatAch	COG0436	[E]
194	aatAch	aspartate aminotransferase	77	19	gi|86358600	10/32	43842	5.80	RHE_CH02998	aatAch	COG0436	[E]
195	aspB1	aspartate transaminase	99	22	gi|86356221	10/24	42328	5.14	RHE_CH00568	aspB1	COG0436	[E]
196	asd	aspartate-B-semialdehyde dehydrogenase, mix	181	53	gi|86359678	13/25	37912	5.63	RHE_CH04100	asd	COG0136	[E]
197	ilvE2	branched-chain amino acid aminotransferase	92	21	gi|86282437	7/13	39819	5.89	RHE_CH02730	ilvE2	COG0115	[EH]
198	ilvE1	branched-chain-amino-acid aminotransferase	122	23	gi|86356830	8/13	31971	5.46	RHE_CH01190	ilvE1	COG0115	[EH]
199	carB	carbamoyl-phosphate synthase large chain (ammonia chain)	99	9	gi|86358568	8/16	125781	5.16	RHE_CH02966	carB	COG0458	[EF]
200	mdeAf	cystathionine gamma-synthase	91	21	gi|86360753	7/22	45846	6.24	RHE_PF00019	mdeAf	COG0626	[E]
201	cysK1	cysteine synthase	140	27	gi|86355982	7/8	33573	5.73	RHE_CH00325	cysK1	COG0031	[E]
202	cysK1	cysteine synthase	115	52	gi|86355982	14/52	33573	5.70	RHE_CH00325	cysK1	COG0031	[E]
203	cysK2	cysteine synthase, mix	168	20	gi|86281507	7/32	36599	5.28	RHE_CH01775	cysK2	COG0031	[E]
204	argD1	diaminobutyrate--pyruvate aminotransferase	145	30	gi|86280272	12/26	42532	5.87	RHE_CH00516	argD1	COG4992	[E]
205	ilvDch2	dihydroxy-acid dehydratase	84	13	gi|86358761	9/15	63046	5.92	RHE_CH03160	ilvDch2	COG0129	[EG]
206	dppAch3	dipeptide ABC transporter, substrate-binding protein	159	23	gi:86359571	9/13	60165	5.23	RHE_CH03992	dppAch3	COG0747	[E]
207	dppAch1	dipeptide ABC transporter, substrate-binding protein	120	22	gi:86356385	12/19	58652	5.12	RHE_CH00736	dppAch1	COG0747	[E]
209	dppAch1	dipeptide ABC transporter, substrate-binding protein	105	18	gi|86280487	7/13	58652	5.12	RHE_CH00736	dppAch1	COG0747	[E]
210	dppAch1	dipeptide ABC transporter, substrate-binding protein	116	21	gi|86356385	9/12	58652	5.12	RHE_CH00736	dppAch1	COG0747	[E]
211	aapJ	General L-amino acid ABC transporter substrate-binding protein	114	28	gi|86357519	8/26	37469	5.44	RHE_CH01898	aapJ	COG0834	[ET]
212	aapJ	General L-amino acid ABC transporter, substrate-binding	171	31	gi|86357519	10/17	37697	5.44	RHE_CH01898	aapJ	COG0834	[ET]
213	aapJ	General L-amino acid ABC transporter, substrate-binding prot	110	42	gi|86357519	14/41	37697	5.3	RHE_CH01898	aapJ	COG0834	[ET]
214	aapJ	General L-amino acid ABC transporter, substrate-binding protein [Rhizobium etli CFN 42]	140	33	gi|86357519	11/39	37697	5.44	RHE_CH01898	aapJ	COG0834	[ET]
215	aapJ	General L-amino acid ABC transporter, substrate-binding protein [Rhizobium etli CFN 42]	96	27	gi|86357519	9/19	37697	5.44	RHE_CH01898	aapJ	COG0834	[ET]
217	argJ	glutamate N-acetyltransferase/amino-acid N-acetyltransferase	53	19	gi|86359352	8/27	43159	4.80	RHE_CH03768	argJ	COG1364	[E]
218	glnA2	glutamine synthetase	82	20	gi|86357721	8/12	52168	5.31	RHE_CH02102	glnA2	COG0174	[E]
219	hisD	histidinol dehydrogenase 1	173	35	gi|86356233	10/11	45152	5.05	RHE_CH00581	hisD	COG0141	[E]
220	thrA	homoserine dehydrogenase	129	24	gi|86357504	11/19	47066	5.54	RHE_CH01878	thrA	COG0460	[E]
221	ilvC	ketol-acid reductoisomerase	131	33	gi|86282451	12/33	37010	5.74	RHE_CH02744	ilvC	COG0059	[EH]
222	hisD	histidinol dehydrogenase 1	153	23	gi|86280335	6/24	45152	5.05	RHE_CH00581	hisD	COG0141	[E]
223	pepF	oligoendopeptidase F	101	12	gi|86359140	6/8	78689	5.94	RHE_CH03549	pepF	COG1164	[E]
224	oppA	oligopeptide ABC transporter, substrate-binding protein	97	18	gi|86358697	9/14	58985	5.63	RHE_CH03096	oppA	COG4166	[E]
225	rocD	ornithine aminotransferase	91	30	gi|86359434	12/40	43268	5.40	RHE_CH03852	rocD	COG4992E	[E]
226	dcp	peptidyl-dipeptidase Dcp protein	108	15	gi|86359497	8/15	77290	5.29	RHE_CH03916	dcp	COG0339	[E]
227	edd	phosphogluconate dehydratase	62	7	gi|86280455	3/3	64730	6.45	RHE_CH00702	edd	COG0129	[EG]
228	RHE_CH01745	probable 4-hydroxyphenylpyruvate dioxygenase	89	23	gi|86357375	6/10	41413	5.48	RHE_CH01745		COG3185	[E]
229	RHE_CH04006	probable amino acid ABC transporter, substrate-binding protein	103	30	gi|86359585	6/15	27631	5.56	RHE_CH04006	ypch01424	COG0834	[ET]
230	RHE_PC00008	probable amino acid ABC transporter, substrate-binding protein	103	29	gi|86360053	7/25	33531	5.18	RHE_PC00008	ypc00006	COG0834ET	[ET]
231	RHE_CH04006	probable amino acid ABC transporter, substrate-binding protein	82	31	gi|86359585	6/19	27631	5.56	RHE_CH04006	ypch01424	COG0834	[ET]
232	RHE_PF00410	probable amino acid ABC transporter, substrate-binding protein	76	21	gi|86361140	4/10	36136	4.87	RHE_PF00410	ypf00219	COG2113	[E]
233	RHE_PE00228	probable amino acid ABC transporter, substrate-binding protein	94	20	gi|86360502	6/10	29342	6.66	RHE_PE00228	ype00111	COG0834	[ET]
234	RHE_CH04006	probable amino acid ABC transporter, substrate-binding protein	100	28	gi|86359585	7/11	27631	5.56	RHE_CH04006	ypch01424	COG0834	[ET]
235	RHE_CH00280	probable aminopeptidase	73	30	gi|86355938	7/13	45138	5.42	RHE_CH00280	ypch00101	COG2309	[E]
236	RHE_PE00275	probable branched-chain amino acid ABC transporter, substrate-binding protein	131	35	gi|86360549	9/31	42730	5.51	RHE_PE00275	ype00132	COG0683	[E]
237	RHE_PC00119	probable glutathione-independent formaldehyde dehydrogenase	124	39	gi|86360163	8/24	41761	6.13	RHE_PC00119	ypc00060	COG1063	[ER]
238	RHE_PE00077	probable octopine ABC transporter, substrate-binding protein	54	22	gi|86360355	7/28	30072	4.60	RHE_PE00077	RHE_PE00077	COG0834	[ET]
240	RHE_PB00126	probable oligopeptide ABC transporter, substrate-binding protein	81	13	gi|86360005	4/6	57942	5.84	RHE_PB00126	ypb00078	COG0747	[E]
241	RHE_CH04054	probable oxidoreductase	126	24	gi|86359633	9/20	45883	6.43	RHE_CH04054	ypch01438	COG0665	[E]
242	RHE_CH02099	probable peptide ABC transporter, substrate-binding protein	82	18	gi|86357718	8/21	67427	5.70	RHE_CH02099	ypch00695	COG4166	[E]
243	RHE_CH00175	probable peptide ABC transporter, substrate-binding protein	101	28	gi|86355835	13/35	68461	5.69	RHE_CH00175	ypch00062	COG4166	[E]
244	ptrB	protease II protein	115	32	gi|86356866	17/35	78119	5.00	RHE_CH01226	ptrB	COG1770	[E]
245	RHE_CH04105	putative NAD-specific glutamate dehydrogenase	109	8	gi|86359683	10/30	174323	6.07	RHE_CH04105	ypch01451	COG2902	[E]
246	RHE_CH02249	putative selenocysteine lyase	105	21	gi|86357864	8/12	45784	5.86	RHE_CH02249	ypch00735	COG0520	[E]
247	glyA	serine hydroxymethyltransferase 1	116	44	gi|86281248	16/58	46740	6.29	RHE_CH01508	glyA	COG0112	[E]
248	potD	spermidine/putrescine ABC transporter, substrate-binding protein	65	16	gi|86359007	3/5	36877	5.03	RHE_CH03415	potD	COG0687	[E]
249	potF	spermidine/putrescine ABC transporter, substrate-binding protein	80	18	gi|86356365	4/7	40569	5.00	RHE_CH00714	potF	COG0687	[E]
250	dapE1	succinyl-diaminopimelate desuccinylase	53	14	gi|86355808	4/17	50126	5.07	RHE_CH00148	dapE1	COG0624E	[E]
251	trpB	tryptophan synthase beta chain	77	21	gi|86355689	8/13	43681	5.65	RHE_CH00021	trpB	COG0133	[E]
252	hutUe	urocanate hydratase	69	23	gi|86284450	13/55	61409	6.05	RHE_PE00070	hutUe	COG2987	[E]
		Nucleotide transport and metabolism
File	Gene	Protein name	Mascot Score	MS Coverage	NCBI accession N°	matched/searched	Protein MW	pI value	Gene ID	Gene	COGs	Code
256	adk	adenylate kinase (ATP-AMP transphosphorylase)	83	33	gi|86357326	7/17	23872	5.49	RHE_CH01696	adk	COG0563	[F]
257	cpdB	2`,3`-cyclic-nucleotide 2`-phosphodiesterase	54	10	gi|86281498	4/16	71717	5.47	RHE_CH01766	cpdB	COG0737	[F]
258	guaA1	GMP synthase - glutamine amidotransferase	170	28	gi|86355954	11/22	57312	5.69	RHE_CH00297	guaA1	COG0519F,COG0518F	[F]
259	guaA1	GMP synthase - glutamine amidotransferase	94	14	gi|86355954	5/7	57768	5.69	RHE_CH00297	guaA1	COG0519F,COG0518F	[F]
260	ndk	nucleoside-diphosphate-kinase	52	37	gi|86357110	6/29	15256	5.94	RHE_CH01472	ndk	COG0105	[F]
261	purA	adenylosuccinate synthetase	141	39	gi|86358942	14/28	46579	5.40	RHE_CH03344	purA	COG0104	[F]
262	purB	adenylosuccinate lyase	98	15	gi|218682714	4/7	48376	5.93	RHE_CH02273	purB	COG0015	[F]
263	purD	phosphoribosylamine-glycine ligase	89	18	gi|86356532	8/16	45340	5.06	RHE_CH00886	purD	COG0151	[F]
264	purH	IMP cyclohydrolase/phospho-ribosylaminoimidazole-carboxami-deformyltransferase	56	7	gi|86283787	3/4	57286	5.91	RHE_CH04107	purH	COG0138	[F]
265	purL	phosphoribosylformylglycinamidine synthetase	52	11	gi|86282003	7/27	80062	4.88	RHE_CH02286	purL	COG0046	[F]
266	RHE_CH01641	probable dihydroorotase protein, mix	175	31	gi|86281377	11/55	45568	5.39	RHE_CH01641	ypch00564	COG0044	[F]
267	RHE_CH03555	probable 5`-nucleotidase	97	16	gi|86359146	8/29	69736	4.96	RHE_CH03555	ypch01261	COG0737	[F]
268	guaB	inosine 5`-monophosphate dehydrogenase	54	12	gi|86280542	5/7	52198	6.29	RHE_CH00794	guaB	COG0516F,COG0517R	[FR]
		Carbohydrate transport and metabolism
File	Gene	Protein name	Mascot Score	MS Coverage	NCBI accession N°	matched/searched	Protein MW	pI value	Gene ID	Gene	COGs	Code
272	aglE	alpha-glucoside ABC transporter, substrate-binding protein	146	33	gi|86356347	10/24	49195	4.91	RHE_CH00696	aglE	COG1653	[G]
273	aglE	alpha-glucoside ABC transporter, substrate-binding protein	71	14	gi|86280449	5/15	49195	4.91	RHE_CH00696	aglE	COG1653	[G]
274	aglK	alpha-glucoside ABC transporter, ATP-binding protein	176	20	gi|86280453	8/33	39542	5.78	RHE_CH00700	aglK	COG3839	[G]
275	chvE	xylose ABC transporter, substrate-binding protein	73	32	gi|86358766	9/25	37677	4.77	RHE_CH03165	chvE	COG4213	[G]
276	chvE	xylose ABC transporter, substrate-binding protein	62	11	gi|86282868	3/4	37667	4.77	RHE_CH03165	chvE	COG4213	[G]
277	eno	2-phosphoglycerate dehydratase (enolase)	257	38	gi|86357552	9/46	44868	4.75	RHE_CH01931	eno	COG0148	[G]
278	eno	2-phosphoglycerate dehydratase (enolase)	184	41	gi|86357552	13/39	44868	4.75	RHE_CH01931	eno	COG0148	[G]
279	fbaB	fructose-bisphosphate aldolase	163	42	gi|86359091	13/30	37064	5.86	RHE_CH03500	fbaB	COG3588	[G]
280	fbaB	fructose-bisphosphate aldolase	202	47	gi|86283193	17/37	37064	5.86	RHE_CH03500	fbaB	COG3588	[G]
281	gap	glyceraldehyde 3-phosphate dehydrogenase	90	49	gi|86359087	14/57	36016	6.87	RHE_CH03496	gap	COG0057	[G]
282	gap	glyceraldehyde 3-phosphate dehydrogenase	69	41	gi|86359087	12/55	36016	6.87	RHE_CH03496	gap	COG0057	[G]
283	gnd	6-phosphogluconate dehydrogenase (decarboxylating)	176	38	gi|86358080	12/22	52356	6	RHE_CH02468	gnd	COG0362	[G]
284	gpmA	phosphoglycerate mutase	84	37	gi|86355829	6/16	23192	5.75	RHE_CH00169	gpmA	COG0588	[G]
285	pgk	phosphoglycerate kinase	118	29	gi|86359090	9/17	43637	4.93	RHE_CH03499	pgk	COG0126	[G]
286	pgl	6-phosphogluconolactonase	99	26	gi|86356354	5/7	24077	5.13	RHE_CH00703	pgl	COG0363	[G]
287	pykA	pyruvate kinase II	142	30	gi:86359133	11/14	51769	6.30	RHE_CH03542	pykA	COG0469	[G]
288	pykA	pyruvate kinase II	142	30	gi|86359133	11/14	51769	6.30	RHE_CH03542	pykA	COG0469	[G]
289	RHE_CH00082	probable sugar ABC transporter, substrate-binding protein	118	31	gi|86355743	9/30	46299	7.70	RHE_CH00082	ypch00030	COG1653	[G]
290	RHE_CH00135	probable sugar kinase	94	43	gi|86355795	15/20	36116	4.90	RHE_CH00135	ypch00046	COG0524	[G]
291	RHE_CH02085	probable sugar ABC transporter, substrate-binding protein	106	17	gi|86357704	9/20	34459	5.81	RHE_CH02085	ypch00688	COG1879	[G]
292	RHE_CH02456	hypothetical protein RHE_CH02456	79	39	gi|86358068	9/30	28048	5.64	RHE_CH02456	RHE_CH02456	COG1082	[G]
293	RHE_CH02898	probable sugar ABC transporter, substrate-binding protein	107	18	gi|86358501	5/5	45905	5.18	RHE_CH02898	ypch01014	COG1653	[G]
294	RHE_CH03442	probable phosphoketolase	70	16	gi|86359034	12/30	89641	5.67	RHE_CH03442	ypch01222	COG3957	[G]
295	RHE_CH03442	probable phosphoketolase	134	26	gi|86359034	19/42	90154	5.67	RHE_CH03442	ypch01222	COG3957	[G]
296	RHE_CH03442	probable phosphoketolase	130	17	gi|86359034	11/29	90154	5.67	RHE_CH03442	ypch01222	COG3957	[G]
297	RHE_CH03643	hypothetical protein RHE_CH03643	95	24	gi|86359233	7/16	39170	5.25	RHE_CH03643	yhch01081	COG1082	[G]
298	RHE_PB00025	probable sugar ABC transporter, substrate-binding protein	107	16	gi:86359906	7/8	64156	5.41	RHE_PB00025	ypb00011	COG1653	[G]
299	RHE_PB00139	putative sugar ABC transporter, substrate- binding protein	94	20	gi|86360018	6/17	49267	5.01	RHE_PB00139	ypb00090	COG2182	[G]
300	RHE_PC00103	probable sugar ABC transporter, substrate-binding protein	69	17	gi|86360148	6/13	59866	5.06	RHE_PC00103	ypc00053	COG1653	[G]
301	RHE_PE00184	putative sugar ABC transporter, ATP-binding protein	138	27	gi|86360460	10/18	52014	4.97	RHE_PE00184	ype00087	COG1653	[G]
302	RHE_PE00370	probable sugar uptake ABC transporter, substrate-binding protein	119	39	gi|86360644	12/17	43803	5.22	RHE_PE00370	ype00191	COG1653	[G]
303	RHE_PF00090	probable sugar ABC transporter, ATP-binding protein	56	21	gi|86360823	7/21	38988	6.40	RHE_PF00090	RHE_PF00090	COG3839	[G]
304	RHE_PF00091	probable sugar ABC transporter, substrate-binding protein	105	28	gi|86360824	11/24	47700	6.68	RHE_PF00091	RHE_PF00091	COG1653G	[G]
305	RHE_PF00091	probable sugar ABC transporter, substrate-binding protein	176	26	gi|86284926	11/33	47700	6.68	RHE_PF00091	ypf00042	COG1653	[G]
306	RHE_PF00487	putative alpha-mannosidase	82	14	gi|86361217	10/26	105913	5.76	RHE_PF00487	ypf00254	COG0383	[G]
307	RHE_PF00487	putative alpha-mannosidase	119	15	gi|86361217	11/34	105913	5.76	RHE_PF00487	ypf00254	COG0383	[G]
308	rpiA	ribose 5-phosphate isomerase	123	41	gi|86357995	7/14	24181	4.95	RHE_CH02380	rpiA	COG0120	[G]
309	tal	transaldolase	91	26	gi|86359257	8/22	35069	5.44	RHE_CH03667	tal	COG0176	[G]
310	tal	transaldolase	233	57	gi|86359257	20/47	35069	5.44	RHE_CH03667	tal	COG0176	[G]
311	thuE	trehalosemaltose ABC transporter, sugar-binding protein	171	38	gi|86360941	12/25	45631	5.53	RHE_PF00210	thuE	COG1653	[G]
312	tpiAch	triosephosphate isomerase	57	18	gi|86357802	4/9	25599	5.07	RHE_CH02186	tpiAch	COG0149	[G]
313	ugpBc	sn-glycerol-3-phosphate ABC transporter, substrate-binding protein	106	19	gi|86284225	10/22	48466	5.95	RHE_PC00078	ugpBc	COG1653	[G]
314	ugpBc	sn-glycerol-3-phosphate ABC transporter, substrate-binding protein	82	15	gi|86360123	5/11	48466	5.95	RHE_PC00078	ugpBc	COG1653	[G]
315	ugpBch1	sn-glycerol-3-phosphate ABC transporter, substrate-binding protein	66	29	gi|86282459	10/47	40249	6.40	RHE_CH02752	ugpBch1	COG1653	[G]
316	ugpBch1	sn-glycerol-3-phosphate ABC transporter, substrate-binding protein	67	18	gi|86282459	5/13	40249	6.40	RHE_CH02752	ugpBch1	COG1653	[G]
317	ugpBch2	sn-glycerol 3-phosphate ABC transporter, substrate-binding protein	113	33	gi|86358970	11/27	49292	5.52	RHE_CH03372	ugpBch2	COG1653	[G]
318	ugpBch2	sn-glycerol 3-phosphate ABC transporter, substrate-binding protein	86	24	gi|86358970	7/29	49292	5.52	RHE_CH03372	ugpBch2	COG1653	[G]
319	xylA	xylose isomerase	175	34	gi|86283340	17/55	49170	5.48	RHE_CH03648	xylA	COG2115	[G]
320	xylF	xylose ABC transporter, substrate-binding protein	81	19	gi|86358773	4/7	36117	5.21	RHE_CH03172	xylF	COG4213	[G]
321	zwf1	glucose-6-phosphate 1-dehydrogenase	106	15	gi|86356355	7/12	55381	6.13	RHE_CH00704	zwf1	COG0364	[G]
		Coenzyme transport and metabolism
File	Gene	Protein name	Mascot Score	MS Coverage	NCBI accession N°	matched/searched	Protein MW	pI value	Gene ID	Gene	COGs	Code
325	ahcY	adenosylhomocysteinase	89	18	gi|86355699	5/11	50695	5.44	RHE_CH00031	ahcY	COG0499	[H]
326	ahcY	adenosylhomocysteinase	79	16	gi|86355699	5/14	50695	5.44	RHE_CH00031	ahcY	COG0499	[H]
327	cobU	nicotinate-nucleotide--dimethylbenzimidazole phosphoribosyltransferase	64	24	gi|86282157	7/33	35111	5.57	RHE_CH02443	cobU	COG2038	[H]
328	nadE	probable NH(3)-dependent NAD(+)synthetase	112	47	gi|86356835	13/41	29576	5.30	RHE_CH01195	nadE	COG0171	[H]
329	nadE	probable NH(3)-dependent NAD(+)synthetase	83	20	gi|86356835	4/5	29576	5.41	RHE_CH01195	ypch00399	COG0171	[H]
330	RHE_CH03090	probable adenosylmethionine--8-amino-7-oxononanoate aminotransferase	65	24	gi|86358691	6/23	48476	6.28	RHE_CH03090	ypch01082	COG0161	[H]
331	RHE_PF00434	probable beta-alanine-pyruvate aminotransferase	105	24	gi|86361164	7/22	47637	6.32	RHE_PF00434	ypf00231	COG0161	[H]
332	RHE_CH03976	probable FAD-dependent monooxygenase	147	37	gi|86359556	12/32	43973	6.36	RHE_CH03976	ypch01413	COG0654	[HC]
333	serA	D-3-phosphoglycerate dehydrogenase	142	25	gi:86359045	12/17	56782	5.44	RHE_CH03454	serA	COG0111	[HE]
334	serC	phosphoserine aminotransferase protein	175	24	gi|86359046	8/24	42656	5.40	RHE_CH03455	serC	COG1932	[HE]
335	serC	phosphoserine aminotransferase protein	90	30	gi|86283148	11/43	42656	5.40	RHE_CH03455	serC	COG1932	[HE]
336	trpE	anthranilate synthase includes: glutamine amidotransferase	85	19	gi|86358677	10/33	80939	5.74	RHE_CH03075	trpE	COG0147	[HE]
		Lipid transport and metabolism
File	Gene	Protein name	Mascot Score	MS Coverage	NCBI accession N°	matched/searched	Protein MW	pI value	Gene ID	Gene	COGs	Code
340	accCch	acetyl-CoA carboxylase, biotin carboxylase	105	22	gi|86357495	10/28	49312	5.63	RHE_CH01869	accCch	COG0439	[I]
341	fabA	3-hydroxydecanoyl-(acyl-carrier-protein) dehydratase protein	56	31	gi|86355767	4/18	19002	5.35	RHE_CH00107	fabA	COG0764	[I]
342	fabD	[acyl-carrier protein] S-malonyltransferase	108	25	gi|86357080	04/33	32313	5.03	RHE_CH01442	fabD	COG0331	[I]
343	fabI2	enoyl-[acyl-carrier-protein] reductase (NADH) protein	183	52	gi|86356584	13/28	29310	5.56	RHE_CH00938	fabI2	COG0623	[I]
344	fadA	acyl-CoA thiolase	154	35	gi|86356211	15/22	42770	5.17	RHE_CH00558	fadA	COG0183	[I]
345	fadB1	enoyl-CoA hydratase	82	49	gi|86356013	9/28	27757	6.00	RHE_CH00356	fadB1	COG1024	[I]
346	hbdA	3-hydroxybutyryl-CoA dehydrogenase	54	23	gi|86359377	6/32	31873	5.80	RHE_CH03794	hbdA	COG1250	[I]
347	phbAch	acetyl-CoA acetyltransferase (beta-ketothiolase)	87	26	gi|86283699	12/54	40682	6.20	RHE_CH04018	phbAch	COG0183	[I]
348	RHE_CH01812	probable outer membrane protein	110	36	gi|86357440	12/29	44550	4.60	RHE_CH01812	RHE_CH01812	COG2067	[I]
349	RHE_CH03318	Putative phosphatase protein	86	10	gi:86358917	4/4	72459	6.26	RHE_CH03318	ypch01166	COG0671I	[I]
350	RHE_CH03318	putative phosphatase protein	110	16	gi|86358917	6/10	72459	6.26	RHE_CH03318	ypch01166	COG0671I	[I]
351	RHE_CH03318	putative phosphatase protein	235	27	gi|86358917	17/21	72459	6.26	RHE_CH03318	ypch01166	COG0671I	[I]
352	fabB	3-oxoacyl-(acyl-carrier-protein) synthase I	70	26	gi|86279870	12/45	43755	5.65	RHE_CH00108	fabB	COG0304	[IQ]
353	RHE_CH02476	probable 3-oxoacyl-(acyl-acp) synthase II	106	22	gi|86358088	9/17	42343	5.67	RHE_CH02476	ypch00840	COG0304	[IQ]
354	phbB	acetoacetyl-CoA reductase	91	40	gi|86359598	10/39	25733	6.20	RHE_CH04019	phbB	COG1028	[IQR]
355	RHE_CH01048	probable 3-oxoacyl-[acyl-carrier protein] reductase protein	118	26	gi|86356692	8/17	27555	5.20	RHE_CH01048	ypch00350	COG1028IQR	[IQR]
356	RHE_CH03884	putative oxidoreductase	188	26	gi|86359465	5/12	25965	5.15	RHE_CH03884	ypch01389	COG1028	[IQR]
357	RHE_CH03925	probable oxidoreductase protein	88	27	gi|86359505	6/11	31406	5.75	RHE_CH03925	ypch01397	COG1028	[IQR]
		Inorganic ion transport and metabolism
File	Gene	Protein name	Mascot Score	MS Coverage	NCBI accession N°	matched/searched	Protein MW	pI value	Gene ID	Gene	COGs	Code
361	afuA3	iron(III) ABC transporter, substrate-binding protein	133	35	gi|86358330	13/27	34334	5.17	RHE_CH02725	afuA3	COG1840	[P]
362	cynT	carbonic anhydrase	188	30	gi|86359681	5/12	23775	5.14	RHE_CH04103	cynT	COG0288	[P]
363	katG	catalase protein, KatG	106	16	gi|86360738	10/23	79878	5.71	RHE_PF00004	katG	COG0376	[P]
364	katG	catalase protein, KatG	81	13	gi|86360738	8/40	79878	5.71	RHE_PF00004	katG	COG0376	[P]
365	nifH	nitrogenase, iron protein	86	23	gi|21492761	8/19	32231	4.84	RHE_PD00202	nifH	COG1348	[P]
366	nifH	nitrogenase, iron protein	72	32	gi|21492761	6/22	32231	4.84	RHE_PD00202	nifH	COG1348	[P]
367	nifH	nitrogenase, iron protein	83	42	gi|21492761	12/45	32231	4.84	RHE_PD00202	nifH	COG1348	[P]
368	nifH	nitrogenas reductase	125	30	gi|21492662	9/22	32231	4.84	RHE_PD00308	nifH	COG1348	[P]
369	nifH	nitrogenas reductase	120	17	gi|21492662	8/12	32231	4.84	RHE_PD00308	nifH	COG1348	[P]
370	nifH	nitrogenas reductase	143	27	gi|21492662	9/22	32231	4.84	RHE_PD00308	nifH	COG1348P	[P]
371	nifH	nitrogenas reductase	82	27	gi|21492662	9/21	22590	5.14	RHE_PD00308	nifH	COG1348P	[P]
373	nifH	nitrogenase, iron protein	156	32	gi|21492662	12/24	32231	4.84	RHE_PD00308	nifH	COG1348	[S]
374	nifH	nitrogenase, iron protein	144	28	gi|21492662	11/28	32231	4.84	RHE_PD00308	nifH	COG1348	[P]
375	nifH	nitrogenas reductase	94	19	gi|21492662	8/22	32231	4.84	RHE_PD00308	nifH	COG1348	[P]
376	phnM1	phosphonate metabolism protein	92	20	gi|86279917	10/25	41798	5.71	RHE_CH00155	phnM1	COG3454	[P]
377	phoU	phosphate uptake transcriptional regulator protein	180	65	gi|86356167	14/36	26240	5.16	RHE_CH00513	phoU	COG0704	[P]
378	phoU	phosphate uptake transcriptional regulator protein	127	37	gi|86356167	7/11	26240	5.16	RHE_CH00513	phoU	COG0704	[P]
379	ppk	polyphosphate kinase	127	21	gi|86357129	12/28	83218	5.59	RHE_CH01491	ppk	COG0855	[P]
380	pstB	phosphate ABC transporter, ATP-binding protein	146	36	gi|86356166	9/17	30361	5.24	RHE_CH00512	pstB	COG1117	[P]
381	pstB	phosphate ABC transporter, ATP-binding protein	222	49	gi|86356166	14/27	30361	5.24	RHE_CH00512	pstB	COG1117	[P]
382	pstB	phosphate ABC transporter, ATP-binding protein	87	33	gi|86356166	7/13	30361	5.24	RHE_CH00512	pstB	COG1117	[P]
383	pstB	phosphate ABC transporter, ATP-binding protein	180	48	gi|86356166	11/27	30361	5.24	RHE_CH00512	pstB	COG1117	[P]
384	pstS	phosphate ABC transporter, substrate-binding protein	88	18	gi|86356163	6/12	36243	5.12	RHE_CH00509	pstS	COG0226	[P]
385	pstS	phosphate ABC transporter, substrate-binding protein	57	13	gi|86280265	4/9	36243	5.12	RHE_CH00509	pstS	COG0226	[P]
386	RHE_CH00159	probable phosphonate ABC transporter, substrate-binding protein	58	13	gi|86355819	3/3	32281	5.79	RHE_CH00159	ypch00055	COG3221	[P]
387	RHE_CH00159	probable phosphonate ABC transporter, substrate-binding protein	107	27	gi|86355819	7/20	32281	5.79	RHE_CH00159	ypch00055	COG3221	[P]
388	RHE_CH02890	probable ABC transporter, substrate-binding protein	193	43	gi|86358493	12/28	38936	4.97	RHE_CH02890	ypch01006	COG1840	[P]
389	RHE_PB00160	probable amino acid ABC transporter, substrate-binding protein, lipoprotein YaeC family	99	30	gi|86360039	5/11	30285	5.23	RHE_PB00160	ypb00104	COG1464	[P]
390	RHE_PC00167	probable aliphatic sulphonate ABC transporter, substrate-binding protein	108	29	gi|86360211	7/23	34846	5.20	RHE_PC00167	ypc00092	COG0715	[P]
391	RHE_PE00259	probable sulfate uptake ABC transporter, substrate-binding protein	131	31	gi|86360533	9/17	36962	6.01	RHE_PE00259	ype00128	COG1613	[P]
392	sodB	superoxide dismutase	50	44	gi|86356843	5/17	22447	5.83	RHE_CH01203	sodB	COG0605	[P]
393	sodB	superoxide dismutase	82	26	gi|86356843	4/5	22447	5.83	RHE_CH01203	sodB	COG0605	[P]
394	tauA	probable taurine uptake ABC transporter, substrate-binding protein	84	28	gi|86360064	6/38	34950	5.42	RHE_PC00019	tauA	COG4521	[P]
		Secondary metabolites biosynthesis, transport and catabolism
File	Gene	Protein name	Mascot Score	MS Coverage	NCBI accession N°	matched/searched	Protein MW	pI value	Gene ID	Gene	COGs	Code
398	RHE_CH03619	probable TRAP mannitol/C4-dicarboxylate transporter, substrate-binding protein	97	28	gi|86359209	7/15	40302	6.54	RHE_CH03619	RHE_CH03619	COG4663	[Q]
400	RHE_PD00252	cytochrome p450 monooxygenase	105	16	gi:21492713	7/9	46880	5.83	RHE_PD00252	cpxP2	COG2124	[Q]
401	RHE_PD00252	cytochrome p450 monooxygenase	120	22	gi|21492713	8/18	46880	5.83	RHE_PD00252	cpxP2	COG2124	[Q]
402	RHE_PE00300	probable N-methylhydantoinase (ATP-hydrolyzing)/5-oxoprolinase protein	151	17	gi|86360574	14/38	128604	5.65	RHE_PE00300		COG0146	[QE]
		Poorly characterized
		General function prediction only
File	Gene	Protein name	Mascot Score	MS Coverage	NCBI accession N°	matched/searched	Protein MW	pI value	Gene ID	Gene	COGs	Code
407	gloB	hydroxyacylgluthatione hydrolase	134	39	gi|86359395	10/17	28770	5.42	RHE_CH03812	gloB	COG0491	[R]
408	idhA	myo-inositol 2-dehydrogenase	116	23	gi|86358771	9/27	35324	5.62	RHE_CH03170	idhA	COG0673	[R]
409	pmbA	modulator of DNA gyrase protein	59	14	gi|86356487	4/16	47327	5.03	RHE_CH00841	pmbA	COG0312	[R]
410	pmbA	modulator of DNA gyrase protein	134	25	gi|86356487	9/14	47327	5.03	RHE_CH00841	pmbA	COG0312	[R]
411	RHE_CH00187	probable outer membrane lipoprotein	138	44	gi|86355846	11/33	34914	5.56	RHE_CH00187	ypch00067	COG1744	[R]
412	RHE_CH00272	probable oxidoreductase	84	18	gi|86355930	6/10	36858	5.33	RHE_CH00272	ypch00096	COG0673	[R]
413	RHE_CH00390	hypothetical protein RHE_CH00390	170	47	gi|86356047	15/35	32301	5.64	RHE_CH00390	yhch00089	COG3176	[R]
414	RHE_CH00572	putative beta-lactamase family protein	109	36	gi|86356225	8/32	34058	5.11	RHE_CH00572	ypch00211	COG0491R	[R]
415	RHE_CH00572	putative beta-lactamase family protein	126	43	gi|86356225	10/22	34058	5.11	RHE_CH00572	ypch00211	COG0491	[R]
416	RHE_CH00978	probable processing protease protein	86	30	gi|86356624	11/15	47884	5.04	RHE_CH00978	ypch00323	COG0612	[R]
417	RHE_CH01181	putative ATP-binding protein	228	39	gi|86356821	18/29	56444	5.55	RHE_CH01181	ypch00393	COG0433	[R]
418	RHE_CH01347	probable ferredoxin reductase protein	136	27	gi|86356986	7/11	43913	5.08	RHE_CH01347	ypch00459	COG0446	[R]
419	RHE_CH01347	probable ferredoxin reductase protein	153	18	gi|86281088	5/24	43913	5.08	RHE_CH01347	ypch00459	COG0446	[R]
420	RHE_CH02084	putative ABC transporter, substrate-binding protein	112	28	gi|86357703	9/26	38904	5.94	RHE_CH02084	ypch00687	COG1744	[R]
421	RHE_CH02726	putative hydrolase protein	193	42	gi|86358331	8/41	25854	5.49	RHE_CH02726	ypch00943	COG0596	[R]
422	RHE_CH02873	probable ABC transporter, ATP-binding protein	63	15	gi|86358476	6/36	61161	5.40	RHE_CH02873	ypch00995	COG0488	[R]
423	RHE_CH02873	probable ABC transporter, ATP-binding protein	81	15	gi|86358476	6/19	61161	5.40	RHE_CH02873	ypch00995	COG0488	[R]
424	RHE_CH03966	probable oxidoreductase protein, aldo/keto reductase family	74	39	gi|86359546	11/48	33095	6.6	RHE_CH03966	RHE_CH03966	COG0656	[R]
427	RHE_PB00156	hypothetical protein RHE_PB00156	120	26	gi|86360035	9/21	40739	5.29	RHE_PB00156	RHE_PB00156	COG3970	[R]
428	RHE_PD00022	hypothetical protein RHE_PD00022	99	34	gi|89255303	6/18	23755	5.53	RHE_PD00022	yhd00013	COG2823	[R]
429	RHE_PD00022	hypothetical protein RHE_PD00022	137	43	gi|89255303	11/21	23755	5.53	RHE_PD00022	yhd00013	COG2823	[R]
430	RHE_PD00022	hypothetical protein RHE_PD00022	110	26	gi|89255303	7/9	23755	5.53	RHE_PD00022	yhd00013	COG2823	[R]
431	RHE_PD00022	hypothetical protein RHE_PD00022	103	33	gi|89255303	9/25	23755	5.53	RHE_PD00022	yhd00013	COG2823	[R]
432	RHE_PE00010	hypothetical protein RHE_PE00010	100	15	gi|86360288	20/35	196551	4.85	RHE_PE00010	RHE_PE00010	COG2373	[R]
433	RHE_PE00010	hypothetical protein RHE_PE00010	113	7	gi|86360288	10/18	196551	4.85	RHE_PE00010	yhe00005	COG2373	[R]
434	RHE_PE00010	hypothetical protein RHE_PE00010	138	11	gi|86360288	12/26	196551	4.85	RHE_PE00010	yhe00005	COG2373	[R]
435	RHE_PF00490	hypothetical protein RHE_PF00490	75	41	gi|86361220	9/34	24837	6.32	RHE_PF00490	RHE_CH01443	COG0517	[R]
		Function unknown
File	Gene	Protein name	Mascot Score	MS Coverage	NCBI accession N°	matched/searched	Protein MW	pI value	Gene ID	Gene	COGs	Code
439	cobS	cobalamin biosynthesis protein	92	29	gi|86359404	8/22	36918	5.58	RHE_CH03821	cobS	COG0316	[S]
440	cobS	cobalamin biosynthesis protein	92	49	gi|86359404	13/48	36918	5.58	RHE_CH03821	cobS	COG0316	[S]
443	gguC	GguC protein	138	41	gi|86358763	10/22	38292	5.89	RHE_CH03162	gguC	COG3802	[S]
445	RHE_CH01383	hypothetical protein RHE_CH01383	52	14	gi|86357021	4/8	21976	5.20	RHE_CH01383	yhch00414	COG1432	[S]
446	RHE_CH01493	hypothetical protein RHE_CH01493	97	27	gi|86357131	9/14	49095	5.01	RHE_CH01493	yhch00439	COG4222	[S]
447	RHE_CH01507	putative peptidoglycan binding protein (involved in cell wall degradation)	89	21	gi|86357145	11/23	47577	6.56	RHE_CH01507	ypch00522	COG2989	[S]
448	RHE_CH02538	hypothetical protein RHE_CH02538	92	38	gi|86358148	5/15	20678	5.24	RHE_CH02538	yhch00750	COG3803	[S]
449	RHE_CH03432	hypothetical protein RHE_CH03432	85	29	gi|86359024	6/16	34084	6.13	RHE_CH03432		COG3181S	[S]
450	RHE_CH03432	hypothetical protein RHE_CH03432	90	25	gi|86359024	5/10	34084	6.13	RHE_CH03432	yhch01022	COG3181	[S]
451	RHE_CH03475	hypothetical protein RHE_CH03475	60	38	gi|86359066	8/26	26773	4.70	RHE_CH03475	RHE_CH03475	COG0217	[S]
452	RHE_CH03584	hypothetical protein RHE_CH03584	51	16	gi|86359174	4/25	33141	5.53	RHE_CH03584	yhch01068	COG3181	[S]
453	RHE_CH03906	hypothetical protein RHE_CH03906	127	40	gi|86359487	13/30	41459	4.20	RHE_CH03906	RHE_CH03906	COG4223	[S]
454	RHE_PD00186	hypothetical protein RHE_PD00186	56	19	gi|21492777	3/5	16635	6.75	RHE_PD00186		COG5490	[S]
455	RHE_PD00340	hypothetical protein RHE_PD00340	98	32	gi|21492978	9/22	21791	7.82	RHE_PD00340	yhd00114	COG5490	[S]
		Without COG
File	Gene	Protein name	Mascot Score	MS Coverage	NCBI accession N°	matched/searched	Protein MW	pI value	Gene ID	Gene	COGs	Code
459	RHE_PD00301	bacteroid protein S	97	45	gi|21492668	9/46	16571	6.75	RHE_PD00301	bacS	SC
460	zwf2	glucose-6-phosphate 1-dehydrogenase protein	239	35	gi|86356825	12/19	55798	5.05	RHE_CH01185	zwf2	SC
461	RHE_PD00312	Hypothetical protein RHE_PD00312	117	39	gi|21492659	9/16	34124	5.19	RHE_PD00312	yhd00105	SC
462	RHE_CH01500	hypothetical protein RHE_CH01500	61	18	gi|86281240	3/6	24555	8.21	RHE_CH01500	yhch00441	SC
463	RHE_CH02153	hypothetical protein RHE_CH02153	80	44	gi|86357771	8/22	28176	4.84	RHE_CH02153	RHE_CH02153	SC
464	RHE_CH02327	hypothetical protein RHE_CH02327	137	34	gi|86357942	9/18	36519	5.44	RHE_CH02327	yhch00687	SC
465	RHE_CH03024	hypothetical protein RHE_CH03024	82	29	gi|86358626	14/49	55236	4.50	RHE_CH03024	RHE_CH03024	SC
466	RHE_PA00136	hypothetical protein RHE_PA00136	97	53	gi|86359834	7/31	16886	5.85	RHE_PA00136	yha00045	SC
467	RHE_PA00136	hypothetical protein RHE_PA00136	92	46	gi|86359834	8/21	16886	5.85	RHE_PA00136	yha00045	SC
468	RHE_PA00136	hypothetical protein RHE_PA00136	140	46	gi|86359834	9/18	16886	5.85	RHE_PA00136	yha00045	SC
469	RHE_PA00136	hypothetical protein RHE_PA00136	86	41	gi|86359834	6/17	16886	5.85	RHE_PA00136	yha00045	SC
470	RHE_PA00136	hypothetical protein RHE_PA00136	65	36	gi|86359834	7/35	16829	5.85	RHE_PA00136	yha00045	SC
471	RHE_PD00304	hypothetical protein RHE_PD00304	66	32	gi|21492665	4/6	17901	5.03	RHE_PD00304	yhd00103	SC
472	RHE_PD00312	hypothetical protein RHE_PD00312	108	20	gi|21492659	8/15	34124	5.19	RHE_PD00312	yhd00105	SC
473	RHE_PF00025	hypothetical protein RHE_PF00025	54	18	gi|86360759	4/10	34527	6.01	RHE_PF00025	yhf00011	SC
474	RHE_PD00076	monophenol monooxygenase	104	27	gi|21492885	11/32	67661	7.28	RHE_PD00076	melA	SC
475	RHE_PD00076	monophenol monooxygenase	79	10	gi|21492885	5/11	67661	7.28	RHE_PD00076	melA	SC
476	RHE_PD00076	monophenol monooxygenase	81	19	gi|21492885	10/55	67376	7.28	RHE_PD00076	melA	SC
477	RHE_PD00076	monophenol monooxygenase	67	9	gi|21492885	5/12	67661	6.28	RHE_PD00076	melA	SC
478	RHE_PD00076	monophenol monooxygenase	96	18	gi|21492885	9/38	67661	7.28	RHE_PD00076	melA	SC
479	RHE_PD00076	monophenol monooxygenase	103	23	gi|21492885	11/23	67661	7.28	RHE_PD00076	melA	SC
480	RHE_PD00076	monophenol monooxygenase	53	9	gi|21492885	4/13	67661	7.28	RHE_PD00076	melA	SC
481	RHE_PD00076	monophenol monooxygenase	98	24	gi|21492885	10/31	67376	7.28	RHE_PD00076	melA	SC
483	RHE_PD00307	nitrogenase, iron-molybdenum alpha chain protein	153	22	gi|21492663	8/18	56252	5.47	RHE_PD00307	nifD1	SC
484	RHE_PD00307	nitrogenase, iron-molybdenum alpha chain protein	95	15	gi|21492663	5/7	56252	5.47	RHE_PD00307	nifD1	SC
485	RHE_PD00307	Nitrogenase_MoFe_alpha_II: Nitrogenase MoFe	195	30	gi|21492663	11/16	55853	5.47	RHE_PD00307	nifD1	SC
486	RHE_PD00307	Nitrogenase_MoFe_alpha_II: Nitrogenase MoFe	165	24	gi|21492663	9/12	55853	5.47	RHE_PD00307	nifD1	SC
487	RHE_PD00307	Nitrogenase_MoFe_alpha_II: Nitrogenase MoFe	153	30	gi|21492663	11/30	55853	5.47	RHE_PD00307	nifD1	SC
488	RHE_PD00307	Nitrogenase_MoFe_alpha_II: Nitrogenase MoFe	151	28	gi|21492663	10/24	55853	5.47	RHE_PD00307	nifD1	SC
489	tcrX	two-component response regulator protein	111	31	gi|86358874	6/12	28920	4.84	RHE_CH03275	tcrX	SC
490	tcrX	two-component response regulator protein	90	31	gi|86358874	6/11	28920	4.84	RHE_CH03275	tcrX	SC

## Sheet: Hoja2
		Cellular process and signaling
		Cell wall/membrane/envelope bioGenesis
File	Gene	Protein name	Mascot Score	MS Coverage	NCBI accession N°	matched/searched	Protein MW	pI value	Gene ID	Gene	COGs	Code
4	pbp	cell wall biosynthesis penicillin-binding protein, 1A family	52	14	gi|86356901	11/26	79900	7.75	RHE_CH01261	pbp	COG0744M	[M]
5	ctpA	C-terminal processing peptidase	77	18	gi|86359656	5/10	45135	5.03	RHE_CH04078	ctpA	COG0793	[M]
6	pssN	exopolysaccharide export	102	23	gi|86282936	12/39	43116	5.62	RHE_CH03235	pssN	COG1596	[M]
7	noeJ	mannose-1-phosphate guanylyltransferase (GDP)	68	11	gi|86282945	4/6	53108	6.29	RHE_CH03244	noeJ	COG0836	[M]
8	noeJ	mannose-1-phosphate guanylyltransferase (GDP)	132	34	gi|86358843	12/25	53108	6.29	RHE_CH03244	noeJ	COG0836	[M]
9	nodTch	nodulation protein (outer membrane efflux protein)	88	12	gi:86359005	4/4	50315	6.99	RHE_CH03413	nodTch	COG1538	[MU]
10	nodTch	nodulation protein (outer membrane efflux protein)	90	44	gi|86359005	12/37	50315	7.70	RHE_CH03413	nodTch	COG1538	[MU]
11	omp1	outer membrane lipoprotein	188	19	gi|86357541	15/22	84586	4.86	RHE_CH01920	omp1	COG4775	[M]
12	omp1	outer membrane lipoprotein	105	13	gi|86357541	8/34	84586	4.86	RHE_CH01920	omp1	COG4775	[M]
13	RHE_CH02417	putative outer membrane protein, OmpA family	110	21	gi|86358030	13/48	80453	5.16	RHE_CH02417	ypch00810	COG2885	[M]
14	galE3	UDP-glucose 4-epimerase	72	28	gi|86359564	8/29	36047	5.54	RHE_CH03985	galE3	COG1087	[M]
15	rkpK	UDP-glucose 6-dehydrogenase	248	39	gi|86358837	20/36	47668	5.23	RHE_CH03238	rkpK	COG1004	[M]
16	murA	UDP-N-acetylglucosamine 1-carboxyvinyltransferase	84	17	gi|86356231	6/15	45913	6.34	RHE_CH00579	murA	COG0766	[M]
17	exoN	UTP-glucose-1-phosphate uridylyltransferase	150	33	gi|86359152	9/12	32682	5.47	RHE_CH03561	exoN	COG1210	[M]
		Posttranslational modification, protein turnover, chaperones
File	Gene	Protein name	Mascot Score	MS Coverage	NCBI accession N°	matched/searched	Protein MW	pI value	Gene ID	Gene	COGs	Code
21	groELch1	60 kDa chaperonin, heat shock	111	44	gi|86356474	22/70	57682	4.90	RHE_CH00828	groELch1	COG0459	[O]
22	groELch1	60 kDa chaperonin, heat shock	130	30	gi|86356474	11/51	57682	5.03	RHE_CH00828	groELch1	COG0459	[O]
23	groELch1	60 kDa chaperonin, heat shock	102	17	gi|86356474	7/10	57682	5.03	RHE_CH00828	groELch1	COG0459	[O]
24	groELch1	60 kDa chaperonin, heat shock	143	23	gi|86356474	10/12	57682	5.03	RHE_CH00828	groELch1	COG0459	[O]
25	groELch1	60 kDa chaperonin, heat shock	80	14	gi|86280576	7/13	57682	5.03	RHE_CH00828	groELch1	COG0459	[O]
26	groELf	60 kDa chaperonin, heat shock	98	18	gi|86361060	9/14	57661	5.18	RHE_PF00330	groELf	COG0459	[O]
27	groELf	60 kDa chaperonin, heat shock	74	11	gi|86285162	4/16	57661	5.18	RHE_PF00330	groELf	COG0459	[O]
28	sufC	ABC transporter involved in Fe-S cluster assembly, ATP-binding protein	65	16	gi|86357866	4/6	27447	5.08	RHE_CH02251	sufC	COG0396	[O]
29	clpB	ATP-dependent Clp protease, ATP-binding subunit protein	71	12	gi|86359337	7/26	95797	5.54	RHE_CH03753	clpB	COG0542	[O]
30	dnaK	chaperone protein (Heat shock protein 70)	70	9	gi|86279907	4/7	68422	4.89	RHE_CH00145	dnaK	COG0443	[O]
31	dnaK	chaperone protein (Heat shock protein 70)	70	9	gi|86279907	5/6	68422	4.89	RHE_CH00145	dnaK	COG0443	[O]
32	dnaK	chaperone protein (Heat shock protein 70)	110	19	gi|86355805	8/35	68422	4.89	RHE_CH00145	dnaK	COG0443	[O]
33	hslU	heat shock protease HslVU, subunit HslU chaperone protein (ATP-dependent protease ATP-binding subunit hslU)	176	42	gi|86355717	16/40	48011	5.46	RHE_CH00049	hslU	COG1220	[O]
34	ppiB	peptidyl prolyl cis-trans isomerase B signal peptide protein	104	47	gi|86357734	6/9	18636	5.63	RHE_CH02115	ppiB	COG0652	[O]
35	ppiB	peptidyl prolyl cis-trans isomerase B signal peptide protein	93	31	gi|86357734	7/12	18636	5.63	RHE_CH02115	ppiB	COG0652	[O]
36	ppiD2	peptidyl prolyl cis-trans isomerase D signal peptide protein	132	47	gi|86359353	12/21	32596	5.42	RHE_CH03769	ppiD2	COG0760	[O]
37	RHE_CH01791	probable anti-oxidant protein, AhpCTSA family	94	30	gi|86357421	8/26	23821	5.79	RHE_CH01791	ypch00606	COG0450	[O]
38	RHE_PD00217	putative hydroperoxide reductase	143	29	gi|21492746	9/17	20295	5.27	RHE_PD00217	ypd00046	COG0678	[O]
39	degPch2	serine protease DO-like protein	70	26	gi|86356933	10/29	54920	4.90	RHE_CH01293	degPch2	COG0265	[O]
40	degPch3	serine protease DO-like protein	109	28	gi|86357337	10/20	45537	5.16	RHE_CH01707	degPch3	COG0265	[O]
41	degPch4	serine protease DO-like protein	68	22	gi|86358399	12/44	58794	4.50	RHE_CH02795	degPch4	COG0265	[O]
42	tig	trigger factor	69	28	gi|86357469	13/37	54412	4.70	RHE_CH01842	tig	COG0544	[O]
		Signal transduction mechanisms
File	Gene	Protein name	Mascot Score	MS Coverage	NCBI accession N°	matched/searched	Protein MW	pI value	Gene ID	Gene	COGs	Code
46	typA	GTP-binding elongation factor protein (tyrosin phosphorylated protein)	139	24	gi|86359496	12/44	66711	5.35	RHE_CH03915	typA	COG1217	[T]
47	ntrX	nitrogen regulation (two-component response regulator)	214	49	gi|86357573	19/53	50700	6.63	RHE_CH01952	ntrX	COG2204	[T]
48	ntrX	nitrogen regulation (two-component response regulator)	95	18	gi|86357573	6/13	50700	6.63	RHE_CH01952	ntrX	COG2204	[T]
49	phoB	phosphate regulon, two-component response regulator	52	45	gi|86356168	10/62	26082	5.90	RHE_CH00514	phoB	COG0745	[TK]
50	RHE_CH02493	probable adenylate cyclase	93	21	gi|86358105	10/15	44224	5.38	RHE_CH02493	ypch00842	COG2114	[T]
51	RHE_CH02412	probable two-component sensor histidine kinase	56	16	gi|86358025	4/8	47803	5.97	RHE_CH02412	ypch00805	COG0642	[T]
52	RHE_CH00720	putative two-component sensor histidine kinase	93	9	gi|86356371	7/14	134273	4.51	RHE_CH00720	ypch00244	COG3852	[T]
53	RHE_CH01755	putative universal stress protein	89	25	gi|86357385	7/17	29760	5.11	RHE_CH01755	ypch00597	COG0589	[T]
54	fixL	two-component sensor histidine kinase FixL	81	13	gi|86361238	5/12	68355	5.82	RHE_PF00509	fixL	COG3852	[T]
55	fixL	two-component sensor histidine kinase FixL	92	19		9/56	68355	5.82	RHE_PF00509	fixL	COG2202	[T]
56	fixL	Two-component sensor histidine kinase protein	86	12	gi:86361238	5/8	68355	5.82	RHE_PF00509	fixL	COG2202	[S]
57	fixL	two-component sensor histidine kinase protein	96	18	gi|86361238	8/30	68355	5.82	RHE_PF00509	fixL	COG2202	[S]
		Intracellular trafficking, secretion, and vesicular transport
File	Gene	Protein name	Mascot Score	MS Coverage	NCBI accession N°	matched/searched	Protein MW	pI value	Gene ID	Gene	COGs	Code
59	tolB	protein transporter protein	116	25	gi|86359053	10/24	47861	6.79	RHE_CH03462	tolB	COG0823	[U]
60	secA	protein-export translocase	105	15	gi|86359354	8/18	102322	5.16	RHE_CH03770	secA	COG0653	[U]
61	secA	protein-export translocase	86	9	gi|86359354	7/16	102322	5.16	RHE_CH03770	secA	COG0653	[U]
62	secA	protein-export translocase	74	17	gi|86359354	13/29	102322	5.16	RHE_CH03770	secA	COG0653	[U]
63	secA	protein-export translocase	140	16	gi|86359354	11/29	102322	5.16	RHE_CH03770	secA	COG0653	[U]
		Defense mechanisms
File	Gene	Protein name	Mascot Score	MS Coverage	NCBI accession N°	matched/searched	Protein MW	pI value	Gene ID	Gene	COGs	Code
67	RHE_CH00232	hypothetical protein RHE_CH00232 mix	175	23	gi|86355891	8/24	39885	5.21	RHE_CH00232	yhch00051	COG4748	[V]
68	aacC1	aminoglycoside N3`-acetyltransferase	193	38	gi|86356729	10/41	31444	5.54	RHE_CH01086	aacC1	COG2746	[V]
		Information storage and processing
		Translation, ribosomal structure and biogenesis
File	Gene	Protein name	Mascot Score	MS Coverage	NCBI accession N°	matched/searched	Protein MW	pI value	Gene ID	Gene	COGs	Code
73	rpsA	30S ribosomal protein S1	121	18	gi|86355758	9/20	62376	5.10	RHE_CH00097	rpsA	COG0539	[J]
74	rplY	50S ribosomal protein L25 (General stress protein CTC)	190	59	gi|109893385	10/11	22115	5.52	RHE_CH03025	rplY	COG1825	[J]
75	rplI	50S ribosomal protein L9	137	46	gi|86357075	9/15	21057	4.82	RHE_CH01437	rplI	COG0359	[J]
76	rplI	50S ribosomal protein L9	129	46	gi|86357075	9/16	21057	4.82	RHE_CH01437	rplI	COG0359	[J]
78	alaS2	alanyl-tRNA synthetase mix	247	21	gi|86357937	13/46	97039	5.31	RHE_CH02322	alaS2	COG0013	[J]
79	argS	arginyl-tRNA synthetase (Arginine--tRNA ligase)	71	13	gi|86281548	5/7	64817	5.84	RHE_CH01818	argS	COG0018	[J]
80	tufB	elongation factor EF-Tu	154	42	gi|86357289	16/40	42782	5.29	RHE_CH01658	tufB	COG0050	[J]
81	tufB	elongation factor EF-Tu	157	37	gi|86357289	13/31	42782	5.29	RHE_CH01658	tufB	COG0050	[J]
82	tufB	elongation factor EF-Tu	92	22	gi|86357289	7/15	42782	5.29	RHE_CH01658	tufB	COG0050	[J]
83	tufB	elongation factor EF-Tu	81	18	gi|86357289	6/12	42611	5.29	RHE_CH01658	tufB	COG0050	[J]
84	fusA2	elongation factor G	126	44	gi|86357302	24/57	77914	5.00	RHE_CH01672	fusA2	COG0480	[J]
85	fusA2	elongation factor G	97	37	gi|86357302	21/59	77914	5.00	RHE_CH01672	fusA2	COG0480	[J]
86	fusA2	elongation factor G	100	37	gi|86357302	22/63	77914	5.00	RHE_CH01672	fusA2	COG0480	[J]
87	efp	elongation factor G	71	52	gi|86359619	8/34	20999	5.10	RHE_CH04040	efp	COG0231	[J]
88	gatB	glutamyl-tRNA amidotransferase subunit B	104	14	gi|86357488	6/8	55130	4.96	RHE_CH01862	gatB	COG0064	[J]
89	glyS	glycyl-tRNA synthetase, beta subunit	100	12	gi|86356536	8/32	77113	5.65	RHE_CH00890	glyS	COG0751	[J]
90	hisS	Histidyl-tRNA synthetase [Translation, ribosomal	72	14	gi|86356467	5/17	60547	5.44	RHE_CH00821	hisS	COG0124	[J]
91	ileS	isoleucyl-tRNA synthetase	87	7	gi|86356478	5/6	108806	5.66	RHE_CH00832	ileS	COG0060	[J]
92	ileS	isoleucyl-tRNA synthetase	102	13	gi|86356478	7/16	108806	5.66	RHE_CH00832	ileS	COG0060	[J]
93	leuS	leucyl-tRNA synthetase	88	12	gi|86359694	8/25	98565	5.32	RHE_CH04116	leuS	COG0495	[J]
94	prfB	peptide chain release factor 2	111	37	gi|86357282	11/19	35997	4.99	RHE_CH01648	prfB	COG1186	[J]
95	pheT	phenylalanyl-tRNA synthetase, beta chain, mix	247	17	gi|86355922	9/46	86992	5.24	RHE_CH00264	pheT	COG0073R,COG0072J	[J]
96	pnp	polyribonucleotide nucleotidyltransferase	144	19	gi|86355771	9/13	77491	5.20	RHE_CH00111	pnp	COG1185	[J]
97	proS	prolyl-tRNA synthetase	61	10	gi|86281359	3/4	46022	5.29	RHE_CH01623	proS	COG0442	[J]
98	rrf	ribosome recycling factor	91	31	gi|86357537	4/6	20723	6.78	RHE_CH01916	rrf	COG0233	[J]
99	serS	seryl-tRNA synthetase (serine-tRNA ligase)	138	39	gi|86281556	17/39	47892	5.67	RHE_CH01826	serS	COG0172	[J]
100	serS	seryl-tRNA synthetase (serine-tRNA ligase)	95	27	gi|86357454	12/24	47892	5.67	RHE_CH01826	serS	COG0172J	[J]
101	tsf	translation elongation factor Ts	74	32	gi|86357535	7/28	32238	5.07	RHE_CH01914	tsf	COG0264	[J]
		Transcription
File	Gene	Protein name	Mascot Score	MS Coverage	NCBI accession N°	matched/searched	Protein MW	pI value	Gene ID	Gene	COGs	Code
105	rpoA	DNA-directed RNA polymerase alpha chain	117	23	gi|86357329	7/10	37330	4.75	RHE_CH01699	rpoA	COG0202	[K]
106	rpoA	DNA-directed RNA polymerase alpha chain	86	29	gi|86357329	5/21	37330	4.75	RHE_CH01699	rpoA	COG0202	[K]
107	rpoB	DNA-directed RNA polymerase beta chain	142	11	gi|86357297	12/22	153608	5.02	RHE_CH01667	rpoB	COG0085	[K]
108	rpoB	DNA-directed RNA polymerase beta chain	131	13	gi|86357297	12/22	153608	5.02	RHE_CH01667	rpoB	COG0085	[K]
109	nusA	N-utilization substance protein A	62	29	gi|86355778	17/63	59703	4.40	RHE_CH00118	nusA	COG0195	[K]
110	repBf2	plasmid partitioning protein RepBf2	71	24	gi|86360944	6/15	36592	9.65	RHE_PF00213	repBf2	COG1475	[K]
111	RHE_CH03286	probable transcriptional regulator protein, LysR family	61	18	gi|86282987	4/17	38440	8.88	RHE_CH03286	ypch01147	COG0583	[K]
112	rpoNd	RNA polymerase sigma factor protein (sigma-54)	109	21	gi|89255369	6/12	53670	5.60	RHE_PD00218	rpoNd	COG1508	[K]
113	nusG	transcription antitermination protein	98	56	gi|86357292	7/27	20024	6.01	RHE_CH01662	nusG	COG0250	[K]
114	rho	transcription termination factor protein, mix	348	54	gi|86283804	22/51	47058	5.86	RHE_CH04124	rho	COG1158	[K]
		Replication, recombination and repair
File	Gene	Protein name	Mascot Score	MS Coverage	NCBI accession N°	matched/searched	Protein MW	pI value	Gene ID	Gene	COGs	Code
118	dnaN	DNA polymerase III, beta chain	88	20	gi|86355975	7/14	40525	4.92	RHE_CH00318	dnaN	COG0592	[L]
		Metabolism
		Energy production and conversion
File	Gene	Protein name	Mascot Score	MS Coverage	NCBI accession N°	matched/searched	Protein MW	pI value	Gene ID	Gene	COGs	Code
124	leuB	3-isopropylmalate dehydrogenase protein	165	45	gi|86359671	15/39	39971	5.03	RHE_CH04093	leuB	COG0473	[CE]
125	acnA	aconitate hydratase (citrate hydro-lyase)	180	25	gi|86359524	18/23	96781	5.48	RHE_CH03944	acnA	COG1048	[C]
127	acnA	aconitate hydratase (citrate hydro-lyase)	95	12	gi|86359524	6/21	96781	5.48	RHE_CH03944	acnA	COG1048	[C]
128	acnA	aconitate hydratase (citrate hydro-lyase)	81	10	gi|86359524	8/28	97180	5.48	RHE_CH03944	acnA	COG1048	[C]
129	pdhB	dihydrolipoamide acetyltransferase	226	48	gi|86357556	18/39	46051	6.05	RHE_CH01935	pdhB	COG0508	[C]
130	lpdAch2	dihydrolipoamide dehydrogenase	53	9	gi|86283565	5/12	48814	5.89	RHE_CH03882	lpdAch2	COG1249	[C]
131	sucB	dihydrolipoamide succinyltransferase subunit of 2-oxoglutarate dehydrogenase complex	140	41	gi|86283570	13/38	43265	5.71	RHE_CH03887	sucB	COG0508	[C]
132	fixA	electron transfer flavoprotein beta subunit	156	52	gi|21492739	13/27	30779	5.42	RHE_PD00224	fixA	COG2086	[C]
133	fixA	nitrogen fixation protein, FixA	94	32	gi|15027103	6/11	30612	5.53	RHE_PD00224	fixA	COG2086	[C]
134	etfAch	electron-transport flavoprotein, alpha-subunit	114	36	gi|86359376	7/13	31528	4.90	RHE_CH03793	etfAch	COG2025	[C]
135	adhCch	formaldehyde dehydrogenase (glutathione)/alcohol dehydrogenase	70	27	gi|86357842	7/30	40348	6.15	RHE_CH02227	adhCch	COG1062	[C]
136	fumB	fumarate hydratase class I	98	20	gi|86358000	7/22	54885	6.16	RHE_CH02385	fumB	COG1951	[C]
137	fumC	fumarate hydratase class II	117	25	gi|86357998	10/24	49404	5.73	RHE_CH02383	fumC	COG0114	[C]
138	ugpQ	glycerophosphoryldiester phosphodiesterase	66	22	gi|86360127	5/10	27111	5.34	RHE_PC00082	ugpQ	COG0584	[C]
140	atpA	H(+)-transporting ATP synthase, alpha subunit	128	27	gi|86359453	11/24	54779	6.22	RHE_CH03872	atpA	COG0056	[C]
141	atpD	H(+)-transporting ATP synthase, beta subunit	123	24	gi|86359451	8/12	50506	4.87	RHE_CH03870	atpD	COG0055	[C]
142	atpD	H(+)-transporting ATP synthase, beta subunit	129	34	gi|86359451	10/16	50506	4.87	RHE_CH03870	atpD	COG0055	[C]
143	atpD	H(+)-transporting ATP synthase, beta subunit	167	36	gi|86359451	11/24	50506	4.87	RHE_CH03870	atpD	COG0055	[C]
144	mdh	malate dehydrogenase	106	30	gi|86359472	8/10	33850	5.53	RHE_CH03891	mdh	COG0039	[C]
145	glcB	malate synthase	118	18	gi|86355720	12/39	80077	5.62	RHE_CH00052	glcB	COG2225	[C]
146	dme	malic enzyme (oxaloacetate decarboxylating) (NADP+)	92	14	gi|86357970	8/21	84007	5.51	RHE_CH02355	dme	COG0280	[C]
147	tme	malic enzyme (oxaloacetate-decarboxylating)	113	23	gi|86356046	14/39	82905	5.38	RHE_CH00389	tme	COG0280	[C]
148	iolA	methylmalonate-semialdehyde dehydrogenase (acylating)	86	22	gi|86280482	11/40	53836	5.93	RHE_CH00731	iolA	COG1012	[C]
149	nuoC1	NADH-ubiquinone oxidoreductase chain C	96	34	gi|86357238	6/12	22996	4.84	RHE_CH01604	nuoC1	COG0852	[C]
150	nuoD1	NADH-ubiquinone oxidoreductase chain D	107	26	gi|86281342	10/23	45133	6.07	RHE_CH01606	nuoD1	COG0649	[C]
151	nuoG1	NADH-ubiquinone oxidoreductase chain G	84	11	gi|86357245	6/13	74170	5.55	RHE_CH01611	nuoG1	COG1034	[C]
152	nuoG1	NADH-ubiquinone oxidoreductase chain G	170	16	gi|86357245	11/11	74968	5.55	RHE_CH01611	nuoG1	COG1034	[C]
153	nifK2	nitrogenase, iron-molybdenum beta chain	102	16	gi|21492763	8/16	57536	5.37	RHE_PD00200	nifK2	COG2710	[C]
154	nifK2	nitrogenase, iron-molybdenum beta chain	105	17	gi:21492763	7/12	57536	5.37	RHE_PD00200	nifK2	COG2710	[C]
155	nifK2	nitrogenase, iron-molybdenum beta chain	79	10	gi|21492763	6/6	57536	5.37	RHE_PD00200	nifK2	COG2710	[C]
156	nifK2	nitrogenase, iron-molybdenum beta chain	62	11	gi|21492763	6/15	57536	5.37	RHE_PD00200	nifK2	COG2710	[C]
157	nifK2	nitrogenase, iron-molybdenum beta chain	64	10	gi|21492763	4/7	57536	5.37	RHE_PD00200	nifK2	COG2710	[C]
158	nifK2	Nitrogenase_MoFe_beta: Nitrogenase MoFe protein,	128	9	gi|21492763	4/13	57137	5.37	RHE_PD00200	nifK2	COG2710	[C]
159	RHE_PD00306	Nitrogenase_MoFe_beta: Nitrogenase MoFe protein,	119	24	gi|21492763	10/38	57137	5.37	RHE_PD00306	nifK1	COG2710	[C]
160	mocA	oxidoreductase	84	26	gi|86358333	8/24	39238	5.70	RHE_CH02728	mocA	COG0667	[C]
161	sucA	oxoglutarate dehydrogenase E1 subunit	113	13	gi|86359469	10/27	111783	6.23	RHE_CH03888	sucA	COG0567	[C]
162	pckA	phosphoenolpyruvate carboxykinase	98	26	gi|86355705	8/46	57526	5.65	RHE_CH00037	pckA	COG1866	[C]
163	pckA	phosphoenolpyruvate carboxykinase	138	29	gi|86355705	9/27	57526	5.65	RHE_CH00037	pckA	COG1866	[C]
165	pckA	phosphoenolpyruvate carboxykinase	324	59	gi|86279807	28/55	57925	5.65	RHE_CH00037	pckA	COG1866	[C]
166	RHE_CH04055	probable aldehyde dehydrogenase protein	143	25	gi|86359634	12/25	54417	5.84	RHE_CH04055	ypch01439	COG1012	[C]
167	RHE_CH03161	probable aldehyde dehydrogenase protein	296	61	gi|86282864	23/42	51252	6.13	RHE_CH03161	ypch01107	COG1012	[C]
168	RHE_CH04055	probable aldehyde dehydrogenase protein	270	40	gi|86283736	22/41	54417	5.84	RHE_CH04055	ypch01439	COG1012	[C]
169	RHE_CH02675	probable alkanal monooxygenase (bacterial liciferase alpha chain) like protein	96	32	gi|86358281	9/25	37324	5.60	RHE_CH02675	ypch00915	COG2141	[C]
170	RHE_PE00270	probable mercury(II) reductase	118	30	gi|86360544	11/36	48174	6.39	RHE_PE00270	ype00130	COG1249	[C]
171	RHE_CH00449	probable oxidoreductase	66	34	gi|86356105	10/40	32088	6.70	RHE_CH00449	RHE_CH00449	COG0667	[C]
172	RHE_CH01593	probable oxidoreductase	55	33	gi|86357230	9/43	35821	6.60	RHE_CH01593	RHE_CH01593	COG0667	[C]
173	RHE_CH00818	probable oxidoreductase, mix	168	25	gi|86280566	10/32	38299	5.34	RHE_CH00818	ypch00274	COG0667	[C]
174	RHE_CH01141	probable quinone oxidoreductase	72	18	gi|86356783	6/14	35038	5.30	RHE_CH01141	yhch00332	COG0604	[C]
175	RHE_CH03723	putative aldehyde dehydrogenase	92	19	gi|86283415	12/46	55851	5.76	RHE_CH03723	ypch01343	COG1012	[C]
176	pyc	pyruvate carboxylase	91	9	gi|86359581	9/25	125930	5.86	RHE_CH04002	pyc	COG1038	[C]
177	pdhA2	pyruvate dehydrogenase beta subunit	134	24	gi|86357555	8/12	49373	4.71	RHE_CH01934	pdhA2	COG0022C,COG0508C	[C]
179	pdhA2	pyruvate dehydrogenase beta subunit	120	28	gi|86357555	9/24	49373	4.71	RHE_CH01934	pdhA2	COG0022C,COG0508C	[C]
180	pdhA2	pyruvate dehydrogenase beta subunit	117	26	gi|86357555	9/34	49373	4.71	RHE_CH01934	pdhA2	COG0022C,COG0508C	[C]
181	qor	quinone oxidoreductase	75	33	gi|86357699	9/26	34986	6.20	RHE_CH02080	qor	COG0604	[CR]
182	sucC	succinyl-CoA synthetase beta subunit	131	31	gi|86359471	10/34	42058	5.03	RHE_CH03890	sucC	COG0045	[C]
		Amino acid transport and metabolism
File	Gene	Protein name	Mascot Score	MS Coverage	NCBI accession N°	matched/searched	Protein MW	pI value	Gene ID	Gene	COGs	Code
186	leuA2	2-isopropylmalate synthase	86	13	gi|116253255	4/5	62223	5.15	RHE_CH03067	leuA2	COG0119	[E]
187	aroA	3-phosphoshikimate 1-carboxyvinyltransferase	132	22	gi|86356530	11/24	44520	5.10	RHE_CH00884	aroA	COG0128	[E]
188	argB	Acetylglutamate kinase (NAG kinase) (AGK) (N-acetyl-L-glutamate 5-phosphotransferase)	112	43	gi|119361208	9/28	31269	5.24	RHE_CH00428	argB	COG0548	[E]
189	aldA	alanine dehydrogenase	219	52	gi|86281502	19/41	38960	6.11	RHE_CH01770	aldA	COG0686	[E]
190	braC2	amino acid ABC transporter, substrate-binding protein	63	15	gi|86283021	5/13	38935	4.96	RHE_CH03321	braC2	COG0683	[E]
191	braC2	amino acid ABC transporter, substrate-binding protein	59	10	gi|86283021	3/3	38935	4.96	RHE_CH03321	braC2	COG0683	[E]
192	argG2	argininosuccinate synthase, mix	348	37	gi|86283606	14/51	45185	5.81	RHE_CH03924	argG2	COG0137	[E]
193	aatAch	aspartate aminotransferase	99	22	gi|86358600	10/21	43842	5.80	RHE_CH02998	aatAch	COG0436	[E]
194	aatAch	aspartate aminotransferase	77	19	gi|86358600	10/32	43842	5.80	RHE_CH02998	aatAch	COG0436	[E]
195	aspB1	aspartate transaminase	99	22	gi|86356221	10/24	42328	5.14	RHE_CH00568	aspB1	COG0436	[E]
196	asd	aspartate-B-semialdehyde dehydrogenase, mix	181	53	gi|86359678	13/25	37912	5.63	RHE_CH04100	asd	COG0136	[E]
197	ilvE2	branched-chain amino acid aminotransferase	92	21	gi|86282437	7/13	39819	5.89	RHE_CH02730	ilvE2	COG0115	[EH]
198	ilvE1	branched-chain-amino-acid aminotransferase	122	23	gi|86356830	8/13	31971	5.46	RHE_CH01190	ilvE1	COG0115	[EH]
199	carB	carbamoyl-phosphate synthase large chain (ammonia chain)	99	9	gi|86358568	8/16	125781	5.16	RHE_CH02966	carB	COG0458	[EF]
200	mdeAf	cystathionine gamma-synthase	91	21	gi|86360753	7/22	45846	6.24	RHE_PF00019	mdeAf	COG0626	[E]
201	cysK1	cysteine synthase	140	27	gi|86355982	7/8	33573	5.73	RHE_CH00325	cysK1	COG0031	[E]
202	cysK1	cysteine synthase	115	52	gi|86355982	14/52	33573	5.70	RHE_CH00325	cysK1	COG0031	[E]
203	cysK2	cysteine synthase, mix	168	20	gi|86281507	7/32	36599	5.28	RHE_CH01775	cysK2	COG0031	[E]
204	argD1	diaminobutyrate--pyruvate aminotransferase	145	30	gi|86280272	12/26	42532	5.87	RHE_CH00516	argD1	COG4992	[E]
205	ilvDch2	dihydroxy-acid dehydratase	84	13	gi|86358761	9/15	63046	5.92	RHE_CH03160	ilvDch2	COG0129	[EG]
206	dppAch3	dipeptide ABC transporter, substrate-binding protein	159	23	gi:86359571	9/13	60165	5.23	RHE_CH03992	dppAch3	COG0747	[E]
207	dppAch1	dipeptide ABC transporter, substrate-binding protein	120	22	gi:86356385	12/19	58652	5.12	RHE_CH00736	dppAch1	COG0747	[E]
209	dppAch1	dipeptide ABC transporter, substrate-binding protein	105	18	gi|86280487	7/13	58652	5.12	RHE_CH00736	dppAch1	COG0747	[E]
210	dppAch1	dipeptide ABC transporter, substrate-binding protein	116	21	gi|86356385	9/12	58652	5.12	RHE_CH00736	dppAch1	COG0747	[E]
211	aapJ	General L-amino acid ABC transporter substrate-binding protein	114	28	gi|86357519	8/26	37469	5.44	RHE_CH01898	aapJ	COG0834	[ET]
212	aapJ	General L-amino acid ABC transporter, substrate-binding	171	31	gi|86357519	10/17	37697	5.44	RHE_CH01898	aapJ	COG0834	[ET]
213	aapJ	General L-amino acid ABC transporter, substrate-binding prot	110	42	gi|86357519	14/41	37697	5.3	RHE_CH01898	aapJ	COG0834	[ET]
214	aapJ	General L-amino acid ABC transporter, substrate-binding protein [Rhizobium etli CFN 42]	140	33	gi|86357519	11/39	37697	5.44	RHE_CH01898	aapJ	COG0834	[ET]
215	aapJ	General L-amino acid ABC transporter, substrate-binding protein [Rhizobium etli CFN 42]	96	27	gi|86357519	9/19	37697	5.44	RHE_CH01898	aapJ	COG0834	[ET]
217	argJ	glutamate N-acetyltransferase/amino-acid N-acetyltransferase	53	19	gi|86359352	8/27	43159	4.80	RHE_CH03768	argJ	COG1364	[E]
218	glnA2	glutamine synthetase	82	20	gi|86357721	8/12	52168	5.31	RHE_CH02102	glnA2	COG0174	[E]
219	hisD	histidinol dehydrogenase 1	173	35	gi|86356233	10/11	45152	5.05	RHE_CH00581	hisD	COG0141	[E]
220	thrA	homoserine dehydrogenase	129	24	gi|86357504	11/19	47066	5.54	RHE_CH01878	thrA	COG0460	[E]
221	ilvC	ketol-acid reductoisomerase	131	33	gi|86282451	12/33	37010	5.74	RHE_CH02744	ilvC	COG0059	[EH]
222	hisD	histidinol dehydrogenase 1	153	23	gi|86280335	6/24	45152	5.05	RHE_CH00581	hisD	COG0141	[E]
223	pepF	oligoendopeptidase F	101	12	gi|86359140	6/8	78689	5.94	RHE_CH03549	pepF	COG1164	[E]
224	oppA	oligopeptide ABC transporter, substrate-binding protein	97	18	gi|86358697	9/14	58985	5.63	RHE_CH03096	oppA	COG4166	[E]
225	rocD	ornithine aminotransferase	91	30	gi|86359434	12/40	43268	5.40	RHE_CH03852	rocD	COG4992E	[E]
226	dcp	peptidyl-dipeptidase Dcp protein	108	15	gi|86359497	8/15	77290	5.29	RHE_CH03916	dcp	COG0339	[E]
227	edd	phosphogluconate dehydratase	62	7	gi|86280455	3/3	64730	6.45	RHE_CH00702	edd	COG0129	[EG]
228	RHE_CH01745	probable 4-hydroxyphenylpyruvate dioxygenase	89	23	gi|86357375	6/10	41413	5.48	RHE_CH01745		COG3185	[E]
229	RHE_CH04006	probable amino acid ABC transporter, substrate-binding protein	103	30	gi|86359585	6/15	27631	5.56	RHE_CH04006	ypch01424	COG0834	[ET]
230	RHE_PC00008	probable amino acid ABC transporter, substrate-binding protein	103	29	gi|86360053	7/25	33531	5.18	RHE_PC00008	ypc00006	COG0834ET	[ET]
231	RHE_CH04006	probable amino acid ABC transporter, substrate-binding protein	82	31	gi|86359585	6/19	27631	5.56	RHE_CH04006	ypch01424	COG0834	[ET]
232	RHE_PF00410	probable amino acid ABC transporter, substrate-binding protein	76	21	gi|86361140	4/10	36136	4.87	RHE_PF00410	ypf00219	COG2113	[E]
233	RHE_PE00228	probable amino acid ABC transporter, substrate-binding protein	94	20	gi|86360502	6/10	29342	6.66	RHE_PE00228	ype00111	COG0834	[ET]
234	RHE_CH04006	probable amino acid ABC transporter, substrate-binding protein	100	28	gi|86359585	7/11	27631	5.56	RHE_CH04006	ypch01424	COG0834	[ET]
235	RHE_CH00280	probable aminopeptidase	73	30	gi|86355938	7/13	45138	5.42	RHE_CH00280	ypch00101	COG2309	[E]
236	RHE_PE00275	probable branched-chain amino acid ABC transporter, substrate-binding protein	131	35	gi|86360549	9/31	42730	5.51	RHE_PE00275	ype00132	COG0683	[E]
237	RHE_PC00119	probable glutathione-independent formaldehyde dehydrogenase	124	39	gi|86360163	8/24	41761	6.13	RHE_PC00119	ypc00060	COG1063	[ER]
238	RHE_PE00077	probable octopine ABC transporter, substrate-binding protein	54	22	gi|86360355	7/28	30072	4.60	RHE_PE00077	RHE_PE00077	COG0834	[ET]
240	RHE_PB00126	probable oligopeptide ABC transporter, substrate-binding protein	81	13	gi|86360005	4/6	57942	5.84	RHE_PB00126	ypb00078	COG0747	[E]
241	RHE_CH04054	probable oxidoreductase	126	24	gi|86359633	9/20	45883	6.43	RHE_CH04054	ypch01438	COG0665	[E]
242	RHE_CH02099	probable peptide ABC transporter, substrate-binding protein	82	18	gi|86357718	8/21	67427	5.70	RHE_CH02099	ypch00695	COG4166	[E]
243	RHE_CH00175	probable peptide ABC transporter, substrate-binding protein	101	28	gi|86355835	13/35	68461	5.69	RHE_CH00175	ypch00062	COG4166	[E]
244	ptrB	protease II protein	115	32	gi|86356866	17/35	78119	5.00	RHE_CH01226	ptrB	COG1770	[E]
245	RHE_CH04105	putative NAD-specific glutamate dehydrogenase	109	8	gi|86359683	10/30	174323	6.07	RHE_CH04105	ypch01451	COG2902	[E]
246	RHE_CH02249	putative selenocysteine lyase	105	21	gi|86357864	8/12	45784	5.86	RHE_CH02249	ypch00735	COG0520	[E]
247	glyA	serine hydroxymethyltransferase 1	116	44	gi|86281248	16/58	46740	6.29	RHE_CH01508	glyA	COG0112	[E]
248	potD	spermidine/putrescine ABC transporter, substrate-binding protein	65	16	gi|86359007	3/5	36877	5.03	RHE_CH03415	potD	COG0687	[E]
249	potF	spermidine/putrescine ABC transporter, substrate-binding protein	80	18	gi|86356365	4/7	40569	5.00	RHE_CH00714	potF	COG0687	[E]
250	dapE1	succinyl-diaminopimelate desuccinylase	53	14	gi|86355808	4/17	50126	5.07	RHE_CH00148	dapE1	COG0624E	[E]
251	trpB	tryptophan synthase beta chain	77	21	gi|86355689	8/13	43681	5.65	RHE_CH00021	trpB	COG0133	[E]
252	hutUe	urocanate hydratase	69	23	gi|86284450	13/55	61409	6.05	RHE_PE00070	hutUe	COG2987	[E]
		Nucleotide transport and metabolism
File	Gene	Protein name	Mascot Score	MS Coverage	NCBI accession N°	matched/searched	Protein MW	pI value	Gene ID	Gene	COGs	Code
256	adk	adenylate kinase (ATP-AMP transphosphorylase)	83	33	gi|86357326	7/17	23872	5.49	RHE_CH01696	adk	COG0563	[F]
257	cpdB	2`,3`-cyclic-nucleotide 2`-phosphodiesterase	54	10	gi|86281498	4/16	71717	5.47	RHE_CH01766	cpdB	COG0737	[F]
258	guaA1	GMP synthase - glutamine amidotransferase	170	28	gi|86355954	11/22	57312	5.69	RHE_CH00297	guaA1	COG0519F,COG0518F	[F]
259	guaA1	GMP synthase - glutamine amidotransferase	94	14	gi|86355954	5/7	57768	5.69	RHE_CH00297	guaA1	COG0519F,COG0518F	[F]
260	ndk	nucleoside-diphosphate-kinase	52	37	gi|86357110	6/29	15256	5.94	RHE_CH01472	ndk	COG0105	[F]
261	purA	adenylosuccinate synthetase	141	39	gi|86358942	14/28	46579	5.40	RHE_CH03344	purA	COG0104	[F]
262	purB	adenylosuccinate lyase	98	15	gi|218682714	4/7	48376	5.93	RHE_CH02273	purB	COG0015	[F]
263	purD	phosphoribosylamine-glycine ligase	89	18	gi|86356532	8/16	45340	5.06	RHE_CH00886	purD	COG0151	[F]
264	purH	IMP cyclohydrolase/phospho-ribosylaminoimidazole-carboxami-deformyltransferase	56	7	gi|86283787	3/4	57286	5.91	RHE_CH04107	purH	COG0138	[F]
265	purL	phosphoribosylformylglycinamidine synthetase	52	11	gi|86282003	7/27	80062	4.88	RHE_CH02286	purL	COG0046	[F]
266	RHE_CH01641	probable dihydroorotase protein, mix	175	31	gi|86281377	11/55	45568	5.39	RHE_CH01641	ypch00564	COG0044	[F]
267	RHE_CH03555	probable 5`-nucleotidase	97	16	gi|86359146	8/29	69736	4.96	RHE_CH03555	ypch01261	COG0737	[F]
268	guaB	inosine 5`-monophosphate dehydrogenase	54	12	gi|86280542	5/7	52198	6.29	RHE_CH00794	guaB	COG0516F,COG0517R	[FR]
		Carbohydrate transport and metabolism
File	Gene	Protein name	Mascot Score	MS Coverage	NCBI accession N°	matched/searched	Protein MW	pI value	Gene ID	Gene	COGs	Code
272	aglE	alpha-glucoside ABC transporter, substrate-binding protein	146	33	gi|86356347	10/24	49195	4.91	RHE_CH00696	aglE	COG1653	[G]
273	aglE	alpha-glucoside ABC transporter, substrate-binding protein	71	14	gi|86280449	5/15	49195	4.91	RHE_CH00696	aglE	COG1653	[G]
274	aglK	alpha-glucoside ABC transporter, ATP-binding protein	176	20	gi|86280453	8/33	39542	5.78	RHE_CH00700	aglK	COG3839	[G]
275	chvE	xylose ABC transporter, substrate-binding protein	73	32	gi|86358766	9/25	37677	4.77	RHE_CH03165	chvE	COG4213	[G]
276	chvE	xylose ABC transporter, substrate-binding protein	62	11	gi|86282868	3/4	37667	4.77	RHE_CH03165	chvE	COG4213	[G]
277	eno	2-phosphoglycerate dehydratase (enolase)	257	38	gi|86357552	9/46	44868	4.75	RHE_CH01931	eno	COG0148	[G]
278	eno	2-phosphoglycerate dehydratase (enolase)	184	41	gi|86357552	13/39	44868	4.75	RHE_CH01931	eno	COG0148	[G]
279	fbaB	fructose-bisphosphate aldolase	163	42	gi|86359091	13/30	37064	5.86	RHE_CH03500	fbaB	COG3588	[G]
280	fbaB	fructose-bisphosphate aldolase	202	47	gi|86283193	17/37	37064	5.86	RHE_CH03500	fbaB	COG3588	[G]
281	gap	glyceraldehyde 3-phosphate dehydrogenase	90	49	gi|86359087	14/57	36016	6.87	RHE_CH03496	gap	COG0057	[G]
282	gap	glyceraldehyde 3-phosphate dehydrogenase	69	41	gi|86359087	12/55	36016	6.87	RHE_CH03496	gap	COG0057	[G]
283	gnd	6-phosphogluconate dehydrogenase (decarboxylating)	176	38	gi|86358080	12/22	52356	6	RHE_CH02468	gnd	COG0362	[G]
284	gpmA	phosphoglycerate mutase	84	37	gi|86355829	6/16	23192	5.75	RHE_CH00169	gpmA	COG0588	[G]
285	pgk	phosphoglycerate kinase	118	29	gi|86359090	9/17	43637	4.93	RHE_CH03499	pgk	COG0126	[G]
286	pgl	6-phosphogluconolactonase	99	26	gi|86356354	5/7	24077	5.13	RHE_CH00703	pgl	COG0363	[G]
287	pykA	pyruvate kinase II	142	30	gi:86359133	11/14	51769	6.30	RHE_CH03542	pykA	COG0469	[G]
288	pykA	pyruvate kinase II	142	30	gi|86359133	11/14	51769	6.30	RHE_CH03542	pykA	COG0469	[G]
289	RHE_CH00082	probable sugar ABC transporter, substrate-binding protein	118	31	gi|86355743	9/30	46299	7.70	RHE_CH00082	ypch00030	COG1653	[G]
290	RHE_CH00135	probable sugar kinase	94	43	gi|86355795	15/20	36116	4.90	RHE_CH00135	ypch00046	COG0524	[G]
291	RHE_CH02085	probable sugar ABC transporter, substrate-binding protein	106	17	gi|86357704	9/20	34459	5.81	RHE_CH02085	ypch00688	COG1879	[G]
292	RHE_CH02456	hypothetical protein RHE_CH02456	79	39	gi|86358068	9/30	28048	5.64	RHE_CH02456	RHE_CH02456	COG1082	[G]
293	RHE_CH02898	probable sugar ABC transporter, substrate-binding protein	107	18	gi|86358501	5/5	45905	5.18	RHE_CH02898	ypch01014	COG1653	[G]
294	RHE_CH03442	probable phosphoketolase	70	16	gi|86359034	12/30	89641	5.67	RHE_CH03442	ypch01222	COG3957	[G]
295	RHE_CH03442	probable phosphoketolase	134	26	gi|86359034	19/42	90154	5.67	RHE_CH03442	ypch01222	COG3957	[G]
296	RHE_CH03442	probable phosphoketolase	130	17	gi|86359034	11/29	90154	5.67	RHE_CH03442	ypch01222	COG3957	[G]
297	RHE_CH03643	hypothetical protein RHE_CH03643	95	24	gi|86359233	7/16	39170	5.25	RHE_CH03643	yhch01081	COG1082	[G]
298	RHE_PB00025	probable sugar ABC transporter, substrate-binding protein	107	16	gi:86359906	7/8	64156	5.41	RHE_PB00025	ypb00011	COG1653	[G]
299	RHE_PB00139	putative sugar ABC transporter, substrate- binding protein	94	20	gi|86360018	6/17	49267	5.01	RHE_PB00139	ypb00090	COG2182	[G]
300	RHE_PC00103	probable sugar ABC transporter, substrate-binding protein	69	17	gi|86360148	6/13	59866	5.06	RHE_PC00103	ypc00053	COG1653	[G]
301	RHE_PE00184	putative sugar ABC transporter, ATP-binding protein	138	27	gi|86360460	10/18	52014	4.97	RHE_PE00184	ype00087	COG1653	[G]
302	RHE_PE00370	probable sugar uptake ABC transporter, substrate-binding protein	119	39	gi|86360644	12/17	43803	5.22	RHE_PE00370	ype00191	COG1653	[G]
303	RHE_PF00090	probable sugar ABC transporter, ATP-binding protein	56	21	gi|86360823	7/21	38988	6.40	RHE_PF00090	RHE_PF00090	COG3839	[G]
304	RHE_PF00091	probable sugar ABC transporter, substrate-binding protein	105	28	gi|86360824	11/24	47700	6.68	RHE_PF00091	RHE_PF00091	COG1653G	[G]
305	RHE_PF00091	probable sugar ABC transporter, substrate-binding protein	176	26	gi|86284926	11/33	47700	6.68	RHE_PF00091	ypf00042	COG1653	[G]
306	RHE_PF00487	putative alpha-mannosidase	82	14	gi|86361217	10/26	105913	5.76	RHE_PF00487	ypf00254	COG0383	[G]
307	RHE_PF00487	putative alpha-mannosidase	119	15	gi|86361217	11/34	105913	5.76	RHE_PF00487	ypf00254	COG0383	[G]
308	rpiA	ribose 5-phosphate isomerase	123	41	gi|86357995	7/14	24181	4.95	RHE_CH02380	rpiA	COG0120	[G]
309	tal	transaldolase	91	26	gi|86359257	8/22	35069	5.44	RHE_CH03667	tal	COG0176	[G]
310	tal	transaldolase	233	57	gi|86359257	20/47	35069	5.44	RHE_CH03667	tal	COG0176	[G]
311	thuE	trehalosemaltose ABC transporter, sugar-binding protein	171	38	gi|86360941	12/25	45631	5.53	RHE_PF00210	thuE	COG1653	[G]
312	tpiAch	triosephosphate isomerase	57	18	gi|86357802	4/9	25599	5.07	RHE_CH02186	tpiAch	COG0149	[G]
313	ugpBc	sn-glycerol-3-phosphate ABC transporter, substrate-binding protein	106	19	gi|86284225	10/22	48466	5.95	RHE_PC00078	ugpBc	COG1653	[G]
314	ugpBc	sn-glycerol-3-phosphate ABC transporter, substrate-binding protein	82	15	gi|86360123	5/11	48466	5.95	RHE_PC00078	ugpBc	COG1653	[G]
315	ugpBch1	sn-glycerol-3-phosphate ABC transporter, substrate-binding protein	66	29	gi|86282459	10/47	40249	6.40	RHE_CH02752	ugpBch1	COG1653	[G]
316	ugpBch1	sn-glycerol-3-phosphate ABC transporter, substrate-binding protein	67	18	gi|86282459	5/13	40249	6.40	RHE_CH02752	ugpBch1	COG1653	[G]
317	ugpBch2	sn-glycerol 3-phosphate ABC transporter, substrate-binding protein	113	33	gi|86358970	11/27	49292	5.52	RHE_CH03372	ugpBch2	COG1653	[G]
318	ugpBch2	sn-glycerol 3-phosphate ABC transporter, substrate-binding protein	86	24	gi|86358970	7/29	49292	5.52	RHE_CH03372	ugpBch2	COG1653	[G]
319	xylA	xylose isomerase	175	34	gi|86283340	17/55	49170	5.48	RHE_CH03648	xylA	COG2115	[G]
320	xylF	xylose ABC transporter, substrate-binding protein	81	19	gi|86358773	4/7	36117	5.21	RHE_CH03172	xylF	COG4213	[G]
321	zwf1	glucose-6-phosphate 1-dehydrogenase	106	15	gi|86356355	7/12	55381	6.13	RHE_CH00704	zwf1	COG0364	[G]
		Coenzyme transport and metabolism
File	Gene	Protein name	Mascot Score	MS Coverage	NCBI accession N°	matched/searched	Protein MW	pI value	Gene ID	Gene	COGs	Code
325	ahcY	adenosylhomocysteinase	89	18	gi|86355699	5/11	50695	5.44	RHE_CH00031	ahcY	COG0499	[H]
326	ahcY	adenosylhomocysteinase	79	16	gi|86355699	5/14	50695	5.44	RHE_CH00031	ahcY	COG0499	[H]
327	cobU	nicotinate-nucleotide--dimethylbenzimidazole phosphoribosyltransferase	64	24	gi|86282157	7/33	35111	5.57	RHE_CH02443	cobU	COG2038	[H]
328	nadE	probable NH(3)-dependent NAD(+)synthetase	112	47	gi|86356835	13/41	29576	5.30	RHE_CH01195	nadE	COG0171	[H]
329	nadE	probable NH(3)-dependent NAD(+)synthetase	83	20	gi|86356835	4/5	29576	5.41	RHE_CH01195	ypch00399	COG0171	[H]
330	RHE_CH03090	probable adenosylmethionine--8-amino-7-oxononanoate aminotransferase	65	24	gi|86358691	6/23	48476	6.28	RHE_CH03090	ypch01082	COG0161	[H]
331	RHE_PF00434	probable beta-alanine-pyruvate aminotransferase	105	24	gi|86361164	7/22	47637	6.32	RHE_PF00434	ypf00231	COG0161	[H]
332	RHE_CH03976	probable FAD-dependent monooxygenase	147	37	gi|86359556	12/32	43973	6.36	RHE_CH03976	ypch01413	COG0654	[HC]
333	serA	D-3-phosphoglycerate dehydrogenase	142	25	gi:86359045	12/17	56782	5.44	RHE_CH03454	serA	COG0111	[HE]
334	serC	phosphoserine aminotransferase protein	175	24	gi|86359046	8/24	42656	5.40	RHE_CH03455	serC	COG1932	[HE]
335	serC	phosphoserine aminotransferase protein	90	30	gi|86283148	11/43	42656	5.40	RHE_CH03455	serC	COG1932	[HE]
336	trpE	anthranilate synthase includes: glutamine amidotransferase	85	19	gi|86358677	10/33	80939	5.74	RHE_CH03075	trpE	COG0147	[HE]
		Lipid transport and metabolism
File	Gene	Protein name	Mascot Score	MS Coverage	NCBI accession N°	matched/searched	Protein MW	pI value	Gene ID	Gene	COGs	Code
340	accCch	acetyl-CoA carboxylase, biotin carboxylase	105	22	gi|86357495	10/28	49312	5.63	RHE_CH01869	accCch	COG0439	[I]
341	fabA	3-hydroxydecanoyl-(acyl-carrier-protein) dehydratase protein	56	31	gi|86355767	4/18	19002	5.35	RHE_CH00107	fabA	COG0764	[I]
342	fabD	[acyl-carrier protein] S-malonyltransferase	108	25	gi|86357080	04/33	32313	5.03	RHE_CH01442	fabD	COG0331	[I]
343	fabI2	enoyl-[acyl-carrier-protein] reductase (NADH) protein	183	52	gi|86356584	13/28	29310	5.56	RHE_CH00938	fabI2	COG0623	[I]
344	fadA	acyl-CoA thiolase	154	35	gi|86356211	15/22	42770	5.17	RHE_CH00558	fadA	COG0183	[I]
345	fadB1	enoyl-CoA hydratase	82	49	gi|86356013	9/28	27757	6.00	RHE_CH00356	fadB1	COG1024	[I]
346	hbdA	3-hydroxybutyryl-CoA dehydrogenase	54	23	gi|86359377	6/32	31873	5.80	RHE_CH03794	hbdA	COG1250	[I]
347	phbAch	acetyl-CoA acetyltransferase (beta-ketothiolase)	87	26	gi|86283699	12/54	40682	6.20	RHE_CH04018	phbAch	COG0183	[I]
348	RHE_CH01812	probable outer membrane protein	110	36	gi|86357440	12/29	44550	4.60	RHE_CH01812	RHE_CH01812	COG2067	[I]
349	RHE_CH03318	Putative phosphatase protein	86	10	gi:86358917	4/4	72459	6.26	RHE_CH03318	ypch01166	COG0671I	[I]
350	RHE_CH03318	putative phosphatase protein	110	16	gi|86358917	6/10	72459	6.26	RHE_CH03318	ypch01166	COG0671I	[I]
351	RHE_CH03318	putative phosphatase protein	235	27	gi|86358917	17/21	72459	6.26	RHE_CH03318	ypch01166	COG0671I	[I]
352	fabB	3-oxoacyl-(acyl-carrier-protein) synthase I	70	26	gi|86279870	12/45	43755	5.65	RHE_CH00108	fabB	COG0304	[IQ]
353	RHE_CH02476	probable 3-oxoacyl-(acyl-acp) synthase II	106	22	gi|86358088	9/17	42343	5.67	RHE_CH02476	ypch00840	COG0304	[IQ]
354	phbB	acetoacetyl-CoA reductase	91	40	gi|86359598	10/39	25733	6.20	RHE_CH04019	phbB	COG1028	[IQR]
355	RHE_CH01048	probable 3-oxoacyl-[acyl-carrier protein] reductase protein	118	26	gi|86356692	8/17	27555	5.20	RHE_CH01048	ypch00350	COG1028IQR	[IQR]
356	RHE_CH03884	putative oxidoreductase	188	26	gi|86359465	5/12	25965	5.15	RHE_CH03884	ypch01389	COG1028	[IQR]
357	RHE_CH03925	probable oxidoreductase protein	88	27	gi|86359505	6/11	31406	5.75	RHE_CH03925	ypch01397	COG1028	[IQR]
		Inorganic ion transport and metabolism
File	Gene	Protein name	Mascot Score	MS Coverage	NCBI accession N°	matched/searched	Protein MW	pI value	Gene ID	Gene	COGs	Code
361	afuA3	iron(III) ABC transporter, substrate-binding protein	133	35	gi|86358330	13/27	34334	5.17	RHE_CH02725	afuA3	COG1840	[P]
362	cynT	carbonic anhydrase	188	30	gi|86359681	5/12	23775	5.14	RHE_CH04103	cynT	COG0288	[P]
363	katG	catalase protein, KatG	106	16	gi|86360738	10/23	79878	5.71	RHE_PF00004	katG	COG0376	[P]
364	katG	catalase protein, KatG	81	13	gi|86360738	8/40	79878	5.71	RHE_PF00004	katG	COG0376	[P]
365	nifH	nitrogenase, iron protein	86	23	gi|21492761	8/19	32231	4.84	RHE_PD00202	nifH	COG1348	[P]
366	nifH	nitrogenase, iron protein	72	32	gi|21492761	6/22	32231	4.84	RHE_PD00202	nifH	COG1348	[P]
367	nifH	nitrogenase, iron protein	83	42	gi|21492761	12/45	32231	4.84	RHE_PD00202	nifH	COG1348	[P]
368	nifH	nitrogenas reductase	125	30	gi|21492662	9/22	32231	4.84	RHE_PD00308	nifH	COG1348	[P]
369	nifH	nitrogenas reductase	120	17	gi|21492662	8/12	32231	4.84	RHE_PD00308	nifH	COG1348	[P]
370	nifH	nitrogenas reductase	143	27	gi|21492662	9/22	32231	4.84	RHE_PD00308	nifH	COG1348P	[P]
371	nifH	nitrogenas reductase	82	27	gi|21492662	9/21	22590	5.14	RHE_PD00308	nifH	COG1348P	[P]
373	nifH	nitrogenase, iron protein	156	32	gi|21492662	12/24	32231	4.84	RHE_PD00308	nifH	COG1348	[S]
374	nifH	nitrogenase, iron protein	144	28	gi|21492662	11/28	32231	4.84	RHE_PD00308	nifH	COG1348	[P]
375	nifH	nitrogenas reductase	94	19	gi|21492662	8/22	32231	4.84	RHE_PD00308	nifH	COG1348	[P]
376	phnM1	phosphonate metabolism protein	92	20	gi|86279917	10/25	41798	5.71	RHE_CH00155	phnM1	COG3454	[P]
377	phoU	phosphate uptake transcriptional regulator protein	180	65	gi|86356167	14/36	26240	5.16	RHE_CH00513	phoU	COG0704	[P]
378	phoU	phosphate uptake transcriptional regulator protein	127	37	gi|86356167	7/11	26240	5.16	RHE_CH00513	phoU	COG0704	[P]
379	ppk	polyphosphate kinase	127	21	gi|86357129	12/28	83218	5.59	RHE_CH01491	ppk	COG0855	[P]
380	pstB	phosphate ABC transporter, ATP-binding protein	146	36	gi|86356166	9/17	30361	5.24	RHE_CH00512	pstB	COG1117	[P]
381	pstB	phosphate ABC transporter, ATP-binding protein	222	49	gi|86356166	14/27	30361	5.24	RHE_CH00512	pstB	COG1117	[P]
382	pstB	phosphate ABC transporter, ATP-binding protein	87	33	gi|86356166	7/13	30361	5.24	RHE_CH00512	pstB	COG1117	[P]
383	pstB	phosphate ABC transporter, ATP-binding protein	180	48	gi|86356166	11/27	30361	5.24	RHE_CH00512	pstB	COG1117	[P]
384	pstS	phosphate ABC transporter, substrate-binding protein	88	18	gi|86356163	6/12	36243	5.12	RHE_CH00509	pstS	COG0226	[P]
385	pstS	phosphate ABC transporter, substrate-binding protein	57	13	gi|86280265	4/9	36243	5.12	RHE_CH00509	pstS	COG0226	[P]
386	RHE_CH00159	probable phosphonate ABC transporter, substrate-binding protein	58	13	gi|86355819	3/3	32281	5.79	RHE_CH00159	ypch00055	COG3221	[P]
387	RHE_CH00159	probable phosphonate ABC transporter, substrate-binding protein	107	27	gi|86355819	7/20	32281	5.79	RHE_CH00159	ypch00055	COG3221	[P]
388	RHE_CH02890	probable ABC transporter, substrate-binding protein	193	43	gi|86358493	12/28	38936	4.97	RHE_CH02890	ypch01006	COG1840	[P]
389	RHE_PB00160	probable amino acid ABC transporter, substrate-binding protein, lipoprotein YaeC family	99	30	gi|86360039	5/11	30285	5.23	RHE_PB00160	ypb00104	COG1464	[P]
390	RHE_PC00167	probable aliphatic sulphonate ABC transporter, substrate-binding protein	108	29	gi|86360211	7/23	34846	5.20	RHE_PC00167	ypc00092	COG0715	[P]
391	RHE_PE00259	probable sulfate uptake ABC transporter, substrate-binding protein	131	31	gi|86360533	9/17	36962	6.01	RHE_PE00259	ype00128	COG1613	[P]
392	sodB	superoxide dismutase	50	44	gi|86356843	5/17	22447	5.83	RHE_CH01203	sodB	COG0605	[P]
393	sodB	superoxide dismutase	82	26	gi|86356843	4/5	22447	5.83	RHE_CH01203	sodB	COG0605	[P]
394	tauA	probable taurine uptake ABC transporter, substrate-binding protein	84	28	gi|86360064	6/38	34950	5.42	RHE_PC00019	tauA	COG4521	[P]
		Secondary metabolites biosynthesis, transport and catabolism
File	Gene	Protein name	Mascot Score	MS Coverage	NCBI accession N°	matched/searched	Protein MW	pI value	Gene ID	Gene	COGs	Code
398	RHE_CH03619	probable TRAP mannitol/C4-dicarboxylate transporter, substrate-binding protein	97	28	gi|86359209	7/15	40302	6.54	RHE_CH03619	RHE_CH03619	COG4663	[Q]
400	RHE_PD00252	cytochrome p450 monooxygenase	105	16	gi:21492713	7/9	46880	5.83	RHE_PD00252	cpxP2	COG2124	[Q]
401	RHE_PD00252	cytochrome p450 monooxygenase	120	22	gi|21492713	8/18	46880	5.83	RHE_PD00252	cpxP2	COG2124	[Q]
402	RHE_PE00300	probable N-methylhydantoinase (ATP-hydrolyzing)/5-oxoprolinase protein	151	17	gi|86360574	14/38	128604	5.65	RHE_PE00300		COG0146	[QE]
		Poorly characterized
		General function prediction only
File	Gene	Protein name	Mascot Score	MS Coverage	NCBI accession N°	matched/searched	Protein MW	pI value	Gene ID	Gene	COGs	Code
407	gloB	hydroxyacylgluthatione hydrolase	134	39	gi|86359395	10/17	28770	5.42	RHE_CH03812	gloB	COG0491	[R]
408	idhA	myo-inositol 2-dehydrogenase	116	23	gi|86358771	9/27	35324	5.62	RHE_CH03170	idhA	COG0673	[R]
409	pmbA	modulator of DNA gyrase protein	59	14	gi|86356487	4/16	47327	5.03	RHE_CH00841	pmbA	COG0312	[R]
410	pmbA	modulator of DNA gyrase protein	134	25	gi|86356487	9/14	47327	5.03	RHE_CH00841	pmbA	COG0312	[R]
411	RHE_CH00187	probable outer membrane lipoprotein	138	44	gi|86355846	11/33	34914	5.56	RHE_CH00187	ypch00067	COG1744	[R]
412	RHE_CH00272	probable oxidoreductase	84	18	gi|86355930	6/10	36858	5.33	RHE_CH00272	ypch00096	COG0673	[R]
413	RHE_CH00390	hypothetical protein RHE_CH00390	170	47	gi|86356047	15/35	32301	5.64	RHE_CH00390	yhch00089	COG3176	[R]
414	RHE_CH00572	putative beta-lactamase family protein	109	36	gi|86356225	8/32	34058	5.11	RHE_CH00572	ypch00211	COG0491R	[R]
415	RHE_CH00572	putative beta-lactamase family protein	126	43	gi|86356225	10/22	34058	5.11	RHE_CH00572	ypch00211	COG0491	[R]
416	RHE_CH00978	probable processing protease protein	86	30	gi|86356624	11/15	47884	5.04	RHE_CH00978	ypch00323	COG0612	[R]
417	RHE_CH01181	putative ATP-binding protein	228	39	gi|86356821	18/29	56444	5.55	RHE_CH01181	ypch00393	COG0433	[R]
418	RHE_CH01347	probable ferredoxin reductase protein	136	27	gi|86356986	7/11	43913	5.08	RHE_CH01347	ypch00459	COG0446	[R]
419	RHE_CH01347	probable ferredoxin reductase protein	153	18	gi|86281088	5/24	43913	5.08	RHE_CH01347	ypch00459	COG0446	[R]
420	RHE_CH02084	putative ABC transporter, substrate-binding protein	112	28	gi|86357703	9/26	38904	5.94	RHE_CH02084	ypch00687	COG1744	[R]
421	RHE_CH02726	putative hydrolase protein	193	42	gi|86358331	8/41	25854	5.49	RHE_CH02726	ypch00943	COG0596	[R]
422	RHE_CH02873	probable ABC transporter, ATP-binding protein	63	15	gi|86358476	6/36	61161	5.40	RHE_CH02873	ypch00995	COG0488	[R]
423	RHE_CH02873	probable ABC transporter, ATP-binding protein	81	15	gi|86358476	6/19	61161	5.40	RHE_CH02873	ypch00995	COG0488	[R]
424	RHE_CH03966	probable oxidoreductase protein, aldo/keto reductase family	74	39	gi|86359546	11/48	33095	6.6	RHE_CH03966	RHE_CH03966	COG0656	[R]
427	RHE_PB00156	hypothetical protein RHE_PB00156	120	26	gi|86360035	9/21	40739	5.29	RHE_PB00156	RHE_PB00156	COG3970	[R]
428	RHE_PD00022	hypothetical protein RHE_PD00022	99	34	gi|89255303	6/18	23755	5.53	RHE_PD00022	yhd00013	COG2823	[R]
429	RHE_PD00022	hypothetical protein RHE_PD00022	137	43	gi|89255303	11/21	23755	5.53	RHE_PD00022	yhd00013	COG2823	[R]
430	RHE_PD00022	hypothetical protein RHE_PD00022	110	26	gi|89255303	7/9	23755	5.53	RHE_PD00022	yhd00013	COG2823	[R]
431	RHE_PD00022	hypothetical protein RHE_PD00022	103	33	gi|89255303	9/25	23755	5.53	RHE_PD00022	yhd00013	COG2823	[R]
432	RHE_PE00010	hypothetical protein RHE_PE00010	100	15	gi|86360288	20/35	196551	4.85	RHE_PE00010	RHE_PE00010	COG2373	[R]
433	RHE_PE00010	hypothetical protein RHE_PE00010	113	7	gi|86360288	10/18	196551	4.85	RHE_PE00010	yhe00005	COG2373	[R]
434	RHE_PE00010	hypothetical protein RHE_PE00010	138	11	gi|86360288	12/26	196551	4.85	RHE_PE00010	yhe00005	COG2373	[R]
435	RHE_PF00490	hypothetical protein RHE_PF00490	75	41	gi|86361220	9/34	24837	6.32	RHE_PF00490	RHE_CH01443	COG0517	[R]
		Function unknown
File	Gene	Protein name	Mascot Score	MS Coverage	NCBI accession N°	matched/searched	Protein MW	pI value	Gene ID	Gene	COGs	Code
439	cobS	cobalamin biosynthesis protein	92	29	gi|86359404	8/22	36918	5.58	RHE_CH03821	cobS	COG0316	[S]
440	cobS	cobalamin biosynthesis protein	92	49	gi|86359404	13/48	36918	5.58	RHE_CH03821	cobS	COG0316	[S]
443	gguC	GguC protein	138	41	gi|86358763	10/22	38292	5.89	RHE_CH03162	gguC	COG3802	[S]
445	RHE_CH01383	hypothetical protein RHE_CH01383	52	14	gi|86357021	4/8	21976	5.20	RHE_CH01383	yhch00414	COG1432	[S]
446	RHE_CH01493	hypothetical protein RHE_CH01493	97	27	gi|86357131	9/14	49095	5.01	RHE_CH01493	yhch00439	COG4222	[S]
447	RHE_CH01507	putative peptidoglycan binding protein (involved in cell wall degradation)	89	21	gi|86357145	11/23	47577	6.56	RHE_CH01507	ypch00522	COG2989	[S]
448	RHE_CH02538	hypothetical protein RHE_CH02538	92	38	gi|86358148	5/15	20678	5.24	RHE_CH02538	yhch00750	COG3803	[S]
449	RHE_CH03432	hypothetical protein RHE_CH03432	85	29	gi|86359024	6/16	34084	6.13	RHE_CH03432		COG3181S	[S]
450	RHE_CH03432	hypothetical protein RHE_CH03432	90	25	gi|86359024	5/10	34084	6.13	RHE_CH03432	yhch01022	COG3181	[S]
451	RHE_CH03475	hypothetical protein RHE_CH03475	60	38	gi|86359066	8/26	26773	4.70	RHE_CH03475	RHE_CH03475	COG0217	[S]
452	RHE_CH03584	hypothetical protein RHE_CH03584	51	16	gi|86359174	4/25	33141	5.53	RHE_CH03584	yhch01068	COG3181	[S]
453	RHE_CH03906	hypothetical protein RHE_CH03906	127	40	gi|86359487	13/30	41459	4.20	RHE_CH03906	RHE_CH03906	COG4223	[S]
454	RHE_PD00186	hypothetical protein RHE_PD00186	56	19	gi|21492777	3/5	16635	6.75	RHE_PD00186		COG5490	[S]
455	RHE_PD00340	hypothetical protein RHE_PD00340	98	32	gi|21492978	9/22	21791	7.82	RHE_PD00340	yhd00114	COG5490	[S]
		Without COG
File	Gene	Protein name	Mascot Score	MS Coverage	NCBI accession N°	matched/searched	Protein MW	pI value	Gene ID	Gene	COGs	Code
459	RHE_PD00301	bacteroid protein S	97	45	gi|21492668	9/46	16571	6.75	RHE_PD00301	bacS	SC
460	zwf2	glucose-6-phosphate 1-dehydrogenase protein	239	35	gi|86356825	12/19	55798	5.05	RHE_CH01185	zwf2	SC
461	RHE_PD00312	Hypothetical protein RHE_PD00312	117	39	gi|21492659	9/16	34124	5.19	RHE_PD00312	yhd00105	SC
462	RHE_CH01500	hypothetical protein RHE_CH01500	61	18	gi|86281240	3/6	24555	8.21	RHE_CH01500	yhch00441	SC
463	RHE_CH02153	hypothetical protein RHE_CH02153	80	44	gi|86357771	8/22	28176	4.84	RHE_CH02153	RHE_CH02153	SC
464	RHE_CH02327	hypothetical protein RHE_CH02327	137	34	gi|86357942	9/18	36519	5.44	RHE_CH02327	yhch00687	SC
465	RHE_CH03024	hypothetical protein RHE_CH03024	82	29	gi|86358626	14/49	55236	4.50	RHE_CH03024	RHE_CH03024	SC
466	RHE_PA00136	hypothetical protein RHE_PA00136	97	53	gi|86359834	7/31	16886	5.85	RHE_PA00136	yha00045	SC
467	RHE_PA00136	hypothetical protein RHE_PA00136	92	46	gi|86359834	8/21	16886	5.85	RHE_PA00136	yha00045	SC
468	RHE_PA00136	hypothetical protein RHE_PA00136	140	46	gi|86359834	9/18	16886	5.85	RHE_PA00136	yha00045	SC
469	RHE_PA00136	hypothetical protein RHE_PA00136	86	41	gi|86359834	6/17	16886	5.85	RHE_PA00136	yha00045	SC
470	RHE_PA00136	hypothetical protein RHE_PA00136	65	36	gi|86359834	7/35	16829	5.85	RHE_PA00136	yha00045	SC
471	RHE_PD00304	hypothetical protein RHE_PD00304	66	32	gi|21492665	4/6	17901	5.03	RHE_PD00304	yhd00103	SC
472	RHE_PD00312	hypothetical protein RHE_PD00312	108	20	gi|21492659	8/15	34124	5.19	RHE_PD00312	yhd00105	SC
473	RHE_PF00025	hypothetical protein RHE_PF00025	54	18	gi|86360759	4/10	34527	6.01	RHE_PF00025	yhf00011	SC
474	RHE_PD00076	monophenol monooxygenase	104	27	gi|21492885	11/32	67661	7.28	RHE_PD00076	melA	SC
475	RHE_PD00076	monophenol monooxygenase	79	10	gi|21492885	5/11	67661	7.28	RHE_PD00076	melA	SC
476	RHE_PD00076	monophenol monooxygenase	81	19	gi|21492885	10/55	67376	7.28	RHE_PD00076	melA	SC
477	RHE_PD00076	monophenol monooxygenase	67	9	gi|21492885	5/12	67661	6.28	RHE_PD00076	melA	SC
478	RHE_PD00076	monophenol monooxygenase	96	18	gi|21492885	9/38	67661	7.28	RHE_PD00076	melA	SC
479	RHE_PD00076	monophenol monooxygenase	103	23	gi|21492885	11/23	67661	7.28	RHE_PD00076	melA	SC
480	RHE_PD00076	monophenol monooxygenase	53	9	gi|21492885	4/13	67661	7.28	RHE_PD00076	melA	SC
481	RHE_PD00076	monophenol monooxygenase	98	24	gi|21492885	10/31	67376	7.28	RHE_PD00076	melA	SC
483	RHE_PD00307	nitrogenase, iron-molybdenum alpha chain protein	153	22	gi|21492663	8/18	56252	5.47	RHE_PD00307	nifD1	SC
484	RHE_PD00307	nitrogenase, iron-molybdenum alpha chain protein	95	15	gi|21492663	5/7	56252	5.47	RHE_PD00307	nifD1	SC
485	RHE_PD00307	Nitrogenase_MoFe_alpha_II: Nitrogenase MoFe	195	30	gi|21492663	11/16	55853	5.47	RHE_PD00307	nifD1	SC
486	RHE_PD00307	Nitrogenase_MoFe_alpha_II: Nitrogenase MoFe	165	24	gi|21492663	9/12	55853	5.47	RHE_PD00307	nifD1	SC
487	RHE_PD00307	Nitrogenase_MoFe_alpha_II: Nitrogenase MoFe	153	30	gi|21492663	11/30	55853	5.47	RHE_PD00307	nifD1	SC
488	RHE_PD00307	Nitrogenase_MoFe_alpha_II: Nitrogenase MoFe	151	28	gi|21492663	10/24	55853	5.47	RHE_PD00307	nifD1	SC
489	tcrX	two-component response regulator protein	111	31	gi|86358874	6/12	28920	4.84	RHE_CH03275	tcrX	SC
490	tcrX	two-component response regulator protein	90	31	gi|86358874	6/11	28920	4.84	RHE_CH03275	tcrX	SC
*	Color regions indicates different functional classifications.
