# Supplementary material for: Systems biology of bacterial nitrogen fixation: High-throughput technology and its integrative description with constraint-based modeling
Source: BMC Syst Biol. 2011 Jul 29;5:120. doi: 10.1186/1752-0509-5-120 (PMC3164627; doi:10.1186/1752-0509-5-120)
Supplement: Additional file 3 — Intersect between proteome and transcriptome. Genes that were simultaneously identified by proteome and transcriptome technologies. [file 1752-0509-5-120-S3.XLS]

## Sheet: Hoja1
ID	Gene	Description
RHE_CH00159	ypch00055	probable phosphonate ABC trasporter, substrate-binding protein
RHE_CH00581	hisD	histidinol dehydrogenase 1 protein
RHE_CH00938	fabI2	enoyl-(acyl-carrier-protein) NADH reductase protein
RHE_CH01491	ppk	polyphosphate kinase protein
RHE_CH01493	yhch00439	hypothetical conserved protein
RHE_CH02476	ypch00840	probable 3-oxoacyl-(acyl-acp) synthase II protein
RHE_CH02725	afuA3	iron(III) ABC transporter, substrate-binding protein
RHE_CH03170	idhA	myo-inositol 2-dehydrogenase protein
RHE_CH03500	fbaB	fructose-bisphosphate aldolase protein
RHE_CH03549	pepF	oligoendopeptidase F protein
RHE_CH03884	ypch01389	putative oxidoreductase protein
RHE_CH04078	ctpA	carboxy-terminal protease protein
RHE_CH04124	rho	transcription termination factor protein
RHE_PA00136*	yha00045	hypothetical conserved protein
RHE_PB00125	ypb00077	probable monooxygenase protein, DszA family
RHE_PB00139	ypb00090	putative sugar ABC transporter, substrate-binding protein
RHE_PB00156	yhb00027	hypothetical conserved protein
RHE_PC00008	ypc00006	probable amino acid ABC transporter, substrate-binding protein
RHE_PD00076*	melA	tyrosinase, monophenol monooxygenase protein
RHE_PD00186*	yhd00073	hypothetical conserved protein
RHE_PD00200*	nifK2	nitrogenase molybdenum-iron protein beta chain
RHE_PD00202*	nifH3	nitrogenase reductase component II, iron protein
RHE_PD00218*	rpoNd	RNA polymerase sigma factor protein (sigma-54)
RHE_PD00224*	fixA	electron transfer flavoprotein beta subunit protein
RHE_PD00252*	cpxP2	cytochrome p450 monooxygenase protein
RHE_PD00301*	bacS	bacteroid protein S
RHE_PD00304*	yhd00103	hypothetical conserved protein
RHE_PD00306*	nifK1	nitrogenase component I, iron-molibdenum beta subunit protein
RHE_PD00307*	nifD1	nitrogenase component I, iron-molybdenum protein, alpha subunit protein
RHE_PD00308*	nifH1	nitrogenase reductase component II, iron protein
RHE_PD00312*	yhd00105	hypothetical protein
RHE_PD00340*	yhd00114	hypothetical conserved protein
RHE_PE00270	ype00130	probable pyridine nucleotide-disulphide oxidoreductase protein
RHE_PF00210	thuE	trehalosemaltose ABC transporter, sugar-binding protein
