# Supplementary material for: Systems biology of bacterial nitrogen fixation: High-throughput technology and its integrative description with constraint-based modeling
Source: BMC Syst Biol. 2011 Jul 29;5:120. doi: 10.1186/1752-0509-5-120 (PMC3164627; doi:10.1186/1752-0509-5-120)
Supplement: Additional file 7 — Metabolic Reconstruction for Rhizobium etli. This table depicts the gene-protein-reaction association for Rhizobium etli metabolic reconstruction, iOR450. Overall the reconstruction contains 450 genes codifying for a set of enzymes participating in 405 metabolic reactions and 377 metabolites. [file 1752-0509-5-120-S7.XLS]

## Sheet: Metabolic Reconstruction iOR450
In green is shown the new objective function resulted from high-throughput analysis.
Enzyme Notation	Biochemical reaction			Lower Bound (e+3)	Thermodynamic Reversibility ( 1 reversible; 0 irreversible)	Upper Bound	Genes
OF14ae_Retli	Previous OF	->	glycogen[c] + lys-L[c] + ala-L[e] + asp-L[e] + nh4[e]		0
OF14be_Retli	Previous OF	->	lys-L[c] + phb[c] + ala-L[e] + asp-L[e] + nh4[e]		0
OF14ce_Retli	Previous OF	->	lys-L[c] + ala-L[e] + asp-L[e] + nh4[e]		0
OF14e_Retli	glycogen[c] + his-L[c] + lys-L[c] + phb[c] + val-L[c] + ala-L[e] + asp-L[e] + nh4[e]	->		0	0	1000
EX_ala-L(e)	ala-L[e]	<=>		0	1	1000
EX_asp-L(e)	asp-L[e]	<=>		0	1	1000
EX_co2(e)	co2[e]	<=>		-1	1	1000
EX_glu-L(e)	glu-L[e]	<=>		0	1	1
EX_h(e)	h[e]	<=>		-1	1	1000
EX_h2o(e)	h2o[e]	<=>		-1	1	1000
EX_mal-L(e)		<=>	mal-L[e]	0	1	0
EX_n2(e)	n2[e]	<=>		-1	1	1000
EX_nh4(e)		<=>	nh4[e]	0	1	0
EX_o2(e)		<=>	o2[e]	-0.001	1	0
EX_pi(e)	pi[e]	<=>		-1	1	1000
EX_succ(e)		<=>	succ[e]	-1	1	0
sink_inost(c)		<=>	inost[c]	0	1	0
1ACPCE_Rhizobium	1acpr1cx[c] + h2o[c]	->	2obut[c] + h[c] + nh3[c]	-0.001	0	1
3AIBT	glu-L[c] + mmtsa[c]	<=>	3aib[c] + akg[c]	-1	1	1000	RHE_PF00434
AACOAT_1	acac[c] + atp[c] + coa[c]	->	aacoa[c] + amp[c] + ppi[c]	0	0	1000	RHE_CH00719
ABTA	4abut[c] + akg[c]	->	glu-L[c] + sucsal[c]	0	0	1000	RHE_CH00093
ACACT1r	2.000000 accoa[c]	<=>	aacoa[c] + coa[c]	-1	1	1000	( RHE_PF00014 or RHE_CH04018 or ( RHE_CH00558 and RHE_PE00203 ) )
ACGK	acglu[c] + atp[c]	->	acg5p[c] + adp[c]	0	0	1000	RHE_CH00428
ACGS	accoa[c] + glu-L[c]	->	acglu[c] + coa[c] + h[c]	0	0	1000	RHE_CH03768
ACLS_a	h[c] + pyr[c] + thmpp[c]	->	co2[c] + hethmpp[c]	0	0	1000	( RHE_PF00274 and RHE_CH02878 and RHE_CH02789 and RHE_CH02790 )
ACLS_b	hethmpp[c] + pyr[c]	->	alac-S[c] + thmpp[c]	0	0	1000	( RHE_PF00274 and RHE_CH02878 and RHE_CH02789 and RHE_CH02790 )
ACODA	acorn[c] + h2o[c]	->	ac[c] + orn[c]	0	0	1000	RHE_PF00335
ACONTa	cit[c]	<=>	acon-C[c] + h2o[c]	-1	1	1000	RHE_CH03944
ACONTb	acon-C[c] + h2o[c]	<=>	icit[c]	0	1	1	RHE_CH03944
ACOTA	acorn[c] + akg[c]	<=>	acg5sa[c] + glu-L[c]	-1	1	1000	RHE_CH00516
ACP1(FMN)	fmn[c] + h2o[c]	->	pi[c] + ribflv[c]	0	0	1000	RHE_CH01827
ACPS1	apoACP[c] + coa[c]	->	ACP[c] + h[c] + pap[c]	0	0	1000	RHE_CH01388
ACPpds	ACP[c] + h2o[c]	->	apoACP[c] + h[c] + pan4p[c]	0	0	1000	( RHE_CH01764 and RHE_PC00047 )
ADA	adn[c] + h[c] + h2o[c]	->	ins[c] + nh4[c]	0	0	1000	RHE_CH00197
ADD	ade[c] + h[c] + h2o[c]	->	hxan[c] + nh4[c]	0	0	1000	( RHE_CH03094 and RHE_CH03420 )
ADK1	amp[c] + atp[c]	<=>	2.000000 adp[c]	-1	1	1000	RHE_CH01696
ADKd	damp[c] + datp[c]	<=>	2.000000 dadp[c]	-1	1	1000	RHE_CH01696
ADNUC	adn[c] + h2o[c]	->	ade[c] + rib-D[c]	0	0	1000	RHE_CH02485
ADPRDP	adprib[c] + h2o[c]	->	amp[c] + 2.000000 h[c] + r5p[c]	0	0	1000	RHE_CH01485
ADPTr	ade[c] + prpp[c]	<=>	amp[c] + ppi[c]	-1	1	1000	( RHE_CH03800 or RHE_PD00341 or RHE_CH03035 )
ADSL1	dcamp[c]	->	amp[c] + fum[c]	0	0	1000	RHE_CH02273
ADSL2r	25aics[c]	<=>	aicar[c] + fum[c]	-1	1	1000	RHE_CH02273
ADSS	asp-L[c] + gtp[c] + imp[c]	->	dcamp[c] + gdp[c] + 2.000000 h[c] + pi[c]	0	0	1000	RHE_CH03344
AGMT	agm[c] + h2o[c]	->	ptrc[c] + urea[c]	0	0	1000	( RHE_CH01568 and RHE_CH02143 )
AGPR	acg5sa[c] + nadp[c] + pi[c]	<=>	acg5p[c] + h[c] + nadph[c]	-1	1	1000	RHE_CH01567
AHC	ahcys[c] + h2o[c]	<=>	adn[c] + hcys-L[c]	-1	1	1000	RHE_CH00031
AHCYSNS	ahcys[c] + h2o[c]	->	ade[c] + rhcys[c]	0	0	1000	RHE_CH00298
AICARTi	10fthf[c] + aicar[c]	->	fprica[c] + thf[c]	0	0	1000	RHE_CH04107
AIRCr	air[c] + co2[c]	<=>	5aizc[c] + h[c]	-1	1	1000	( RHE_CH03531 and RHE_CH03532 )
AKGDH	akg[c] + coa[c] + nad[c]	->	co2[c] + nadh[c] + succoa[c]	0	0	1000
ALAR	ala-L[c]	<=>	ala-D[c]	-1	1	1000	( RHE_CH01432 and RHE_PF00437 )
ALAS	gly[c] + h[c] + succoa[c]	->	5aop[c] + co2[c] + coa[c]	0	0	1000	RHE_PF00489
ALATRS	ala-L[c] + atp[c] + trnaala[c]	->	alatrna[c] + amp[c] + ppi[c]	0	0	1000	RHE_CH02322
ALAt2r	ala-L[e] + h[e]	<=>	ala-L[c] + h[c]	-1	1	1000
AMCPC	1acpr1cx[c] + ascb-L[c] + o2[c]	->	co2[c] + cyan[c] + dhdascb[c] + ethy[c] + 2.000000 h2o[c]	0	0	1000
AMID6	2oxgltrm[c] + h2o[c]	->	akg[c] + h[c] + nh4[c]	0	0	1000
AMPTASECG	cgly[c] + h2o[c]	->	cys-L[c] + gly[c]	0	0	1000	RHE_CH01298
AMPTASEPG	h2o[c] + progly[c]	->	gly[c] + pro-L[c]	0	0	1000	( RHE_PB00090 and RHE_CH01420 and RHE_CH02208 )
ANPRT	anth[c] + prpp[c]	->	ppi[c] + pran[c]	0	0	1000	RHE_CH02174
ANS	chor[c] + gln-L[c]	->	anth[c] + glu-L[c] + h[c] + pyr[c]	0	0	1000	RHE_CH03075
APRAUR	5apru[c] + h[c] + nadph[c]	->	5aprbu[c] + nadp[c]	0	0	1000	( RHE_PD00036 or RHE_CH01510 )
APS	aps[c] + 2.000000 gthrd[c]	<=>	amp[c] + gthox[c] + 2.000000 h[c] + so3[c]	-1	1	1000
ARGDr	arg-L[c] + h2o[c]	<=>	citr-L[c] + nh4[c]	-1	1	1000
ARGN	arg-L[c] + h2o[c]	->	orn[c] + urea[c]	0	0	1000	RHE_CH03851
ARGSL	argsuc[c]	<=>	arg-L[c] + fum[c]	-1	1	1000	RHE_CH03796
ARGSS	asp-L[c] + atp[c] + citr-L[c]	->	amp[c] + argsuc[c] + h[c] + ppi[c]	0	0	1000	RHE_CH03924
ARGTRS	arg-L[c] + atp[c] + trnaarg[c]	->	amp[c] + argtrna[c] + ppi[c]	0	0	1000	RHE_CH01818
AROH	Largn[c]	->	co2[c] + h2o[c] + phe-L[c]	0	0	1000	RHE_CH00131
ASADi	4pasp[c] + h[c] + nadph[c]	->	aspsa[c] + nadp[c] + pi[c]	0	0	1000	RHE_CH04100
ASDH	h[c] + nadh[c] + nh4[c] + oaa[c]	->	asp-L[c] + h2o[c] + nad[c]	0	0	1000
ASNS1_r	asp-L[c] + atp[c] + gln-L[c] + h2o[c]	<=>	amp[c] + asn-L[c] + glu-L[c] + h[c] + ppi[c]	-1	1	1000	RHE_CH00758
ASPCT	asp-L[c] + cbp[c]	->	cbasp[c] + h[c] + pi[c]	0	0	1000	RHE_CH01642
ASPKi	asp-L[c] + atp[c]	->	4pasp[c] + adp[c]	0	0	1000	RHE_CH03758
ASPR	asp-D[c]	<=>	asp-L[c]	-1	1	1000	RHE_CH02763
ASPTA	akg[c] + asp-L[c]	<=>	glu-L[c] + oaa[c]	-1	1	1000	( RHE_PC00186 and RHE_CH02998 and RHE_CH00568 and RHE_CH01873 and RHE_PF00273 )
ASPTRS	asp-L[c] + atp[c] + trnaasp[c]	->	amp[c] + asptrna[c] + ppi[c]	0	0	1000	RHE_CH01497
ASPT_rev	asp-L[c]	<=>	fum[c] + nh4[c]	-1	1	1000	RHE_PE00351
ASPt2r	asp-L[e] + h[e]	<=>	asp-L[c] + h[c]	-1	1	1000
ATPM	atp[c] + h2o[c]	->	adp[c] + h[c] + pi[c]	0	0	1000
ATPPRTr	atp[c] + prpp[c]	<=>	ppi[c] + prbatp[c]	-1	1	1000	RHE_CH00823
BDH	bhb[c] + nad[c]	<=>	acac[c] + h[c] + nadh[c]	-1	1	1000	RHE_CH03123
BUP	3uib[c] + 2.000000 h[c] + h2o[c]	->	3aib[c] + co2[c] + nh4[c]	0	0	1000	RHE_CH03290
CBMKr	atp[c] + co2[c] + nh4[c]	<=>	adp[c] + cbp[c] + 2.000000 h[c]	-1	1	1000
CBPS	2.000000 atp[c] + gln-L[c] + h2o[c] + hco3[c]	->	2.000000 adp[c] + cbp[c] + glu-L[c] + 2.000000 h[c] + pi[c]	0	0	1000	( RHE_CH02957 or RHE_CH02966 )
CHORM	chor[c]	->	pphn[c]	0	0	1000	RHE_CH03958
CHORS	3psme[c]	->	chor[c] + pi[c]	0	0	1000	RHE_CH00935
CO2t	co2[e]	<=>	co2[c]	-1	1	1000
CS	accoa[c] + h2o[c] + oaa[c]	->	cit[c] + coa[c] + h[c]	0	0	1000	( RHE_CH01926 or RHE_CH02183 )
CSND	csn[c] + h[c] + h2o[c]	->	nh4[c] + ura[c]	0	0	1000	( RHE_CH02043 or RHE_PB00107 )
CTPS2	atp[c] + gln-L[c] + h2o[c] + utp[c]	->	adp[c] + ctp[c] + glu-L[c] + 2.000000 h[c] + pi[c]	0	0	1000	RHE_CH02184
CYSS	acser[c] + h2s[c]	->	ac[c] + cys-L[c] + h[c]	0	0	1000	( RHE_CH00325 and RHE_CH01775 )
CYSTL	cyst-L[c] + h2o[c]	->	hcys-L[c] + nh4[c] + pyr[c]	0	0	1000	RHE_CH01899
CYSTRS	atp[c] + cys-L[c] + trnacys[c]	->	amp[c] + cystrna[c] + ppi[c]	0	0	1000	RHE_CH01425
CYSTS	hcys-L[c] + ser-L[c]	->	cyst-L[c] + h2o[c]	0	0	1000	RHE_CH01775
CYTD	cytd[c] + h[c] + h2o[c]	->	nh4[c] + uri[c]	0	0	1000	RHE_CH00191
CYTDH	cytd[c] + h2o[c]	->	csn[c] + rib-D[c]	0	0	1000
CYTK1	atp[c] + cmp[c]	<=>	adp[c] + cdp[c]	-1	1	1000	RHE_CH00098
CYTK11	dcmp[c] + dgtp[c]	<=>	dcdp[c] + dgdp[c]	-1	1	1000	RHE_CH00098
DADA	dad-2[c] + h[c] + h2o[c]	->	din[c] + nh4[c]	0	0	1000	RHE_CH00197
DAPDC	26dap-M[c] + h[c]	->	co2[c] + lys-L[c]	0	0	1000	RHE_CH03797
DAPE	26dap-LL[c]	<=>	26dap-M[c]	-1	1	1000	RHE_CH03955
DB4PS	ru5p-D[c]	->	db4p[c] + for[c] + h[c]	0	0	1000
DCTPD	dctp[c] + h[c] + h2o[c]	->	dutp[c] + nh4[c]	0	0	1000	RHE_CH00524
DCTPD2	ctp[c] + h[c] + h2o[c]	->	nh4[c] + utp[c]	0	0	1000	RHE_CH00524
DCYTD	dcyt[c] + h[c] + h2o[c]	->	duri[c] + nh4[c]	0	0	1000	RHE_CH00191
DDPA	e4p[c] + h2o[c] + pep[c]	->	2dda7p[c] + pi[c]	0	0	1000	( RHE_CH02375 and RHE_CH02369 )
DGK1	atp[c] + dgmp[c]	<=>	adp[c] + dgdp[c]	-1	1	1000	RHE_CH01448
DHAD1	23dhmb[c]	->	3mob[c] + h2o[c]	0	0	1000	( RHE_PC00044 and RHE_CH01704 and RHE_CH03160 and RHE_CH03347 )
DHAD2	23dhmp[c]	->	3mop[c] + h2o[c]	0	0	1000	( RHE_PC00044 and RHE_CH01704 and RHE_CH03160 and RHE_CH03347 )
DHDPRx	23dhdp[c] + h[c] + nadh[c]	->	nad[c] + thdp[c]	0	0	1000	RHE_CH00170
DHDPRy	23dhdp[c] + h[c] + nadph[c]	->	nadp[c] + thdp[c]	0	0	1000	RHE_CH00170
DHDPS	aspsa[c] + pyr[c]	->	23dhdp[c] + h[c] + 2.000000 h2o[c]	0	0	1000	( RHE_CH02792 or RHE_CH01381 or RHE_CH00606 or RHE_PF00398 or RHE_PF00094 or RHE_PC00042 )
DHORD	dhor-S[c] + o2[c]	<=>	h2o2[c] + orot[c]	-1	1	1000	( RHE_CH00540 and RHE_CH03278 )
DHORTS	dhor-S[c] + h2o[c]	<=>	cbasp[c] + h[c]	-1	1	1000	( RHE_CH03292 and RHE_CH00469 and RHE_CH00351 and RHE_CH01641 )
DHPM1	56dura[c] + h2o[c]	->	cala[c] + h[c]	0	0	1000	RHE_CH03292
DHPM2	56dthm[c] + h2o[c]	->	3uib[c] + h[c]	0	0	1000	RHE_CH03292
DHPPDA	25dhpp[c] + h[c] + h2o[c]	->	5apru[c] + nh4[c]	0	0	1000	RHE_CH01510
DHQD	3dhq[c]	<=>	3dhsk[c] + h2o[c]	-1	1	1000	( ( RHE_CH01871 and RHE_CH02289 ) or RHE_CH01931 )
DHQS	2dda7p[c]	->	3dhq[c] + pi[c]	0	0	1000	RHE_CH03825
DNAMTn2	amet[c] + dna[c]	->	ahcys[c] + dna5mtc[c] + h[c]	0	0	1000	RHE_PF00108
DPCOAK	atp[c] + dpcoa[c]	->	adp[c] + coa[c] + h[c]	0	0	1000	RHE_CH00004
DPR	2dhp[c] + h[c] + nadph[c]	->	nadp[c] + pant-R[c]	0	0	1000	RHE_CH01710
DTMPK	atp[c] + dtmp[c]	<=>	adp[c] + dtdp[c]	-1	1	1000	RHE_CH02160
DURAD2	56dthm[c] + nadp[c]	<=>	h[c] + nadph[c] + thym[c]	-1	1	1000
DURADx	56dura[c] + nad[c]	<=>	h[c] + nadh[c] + ura[c]	-1	1	1000
DURIK2	duri[c] + gtp[c]	->	dump[c] + gdp[c] + h[c]	0	0	1000	RHE_CH03084
DURIPP	duri[c] + pi[c]	<=>	2dr1p[c] + ura[c]	-1	1	1000	( RHE_CH00192 or RHE_CH00194 )
DUTPDP	dutp[c] + h2o[c]	->	dump[c] + h[c] + ppi[c]	0	0	1000	RHE_CH00330
ECOAH1	3hbcoa[c]	<=>	b2coa[c] + h2o[c]	-1	1	1000	( RHE_CH00356 and RHE_CH00559 and RHE_CH00571 and RHE_CH00906 and RHE_CH01573 and RHE_CH01721 and RHE_PF00542 )
EDA	2ddg6p[c]	->	g3p[c] + pyr[c]	0	0	1000	RHE_CH03635
EDD	6pgc[c]	->	2ddg6p[c] + h2o[c]	0.0001	0	1000	RHE_CH00702
ENO	2pg[c]	<=>	h2o[c] + pep[c]	-1	1	1000	RHE_CH01931
FA05	atp[c] + 10.000000 coa[c] + eico[c] + 9.000000 fad[c] + 9.000000 h2o[c] + 9.000000 nad[c]	->	10.000000 accoa[c] + amp[c] + 9.000000 fadh2[c] + 9.000000 h[c] + 9.000000 nadh[c] + ppi[c]	0	0	1000
FACOAL160	atp[c] + coa[c] + hdca[c]	<=>	amp[c] + pmtcoa[c] + ppi[c]	-1	1	1000	( RHE_CH00478 and RHE_CH00921 and RHE_PF00013 )
FAO2	atp[c] + 8.000000 coa[c] + 7.000000 fad[c] + 7.000000 h2o[c] + hdca[c] + 7.000000 nad[c]	->	8.000000 accoa[c] + amp[c] + 7.000000 fadh2[c] + 7.000000 h[c] + 7.000000 nadh[c] + ppi[c]	0	0	1000
FAO3	atp[c] + 9.000000 coa[c] + 8.000000 fad[c] + 8.000000 h2o[c] + 8.000000 nad[c] + ocdca[c]	->	9.000000 accoa[c] + amp[c] + 8.000000 fadh2[c] + 8.000000 h[c] + 8.000000 nadh[c] + ppi[c]	0	0	1000
FAO7	atp[c] + 7.000000 coa[c] + 7.000000 fad[c] + 8.000000 h2o[c] + hpdca[c] + 7.000000 nad[c]	->	7.000000 accoa[c] + amp[c] + 7.000000 fadh2[c] + 8.000000 h[c] + 7.000000 nadh[c] + ppa[c] + ppi[c]	0	0	1000
FBP	fdp[c] + h2o[c]	->	f6p[c] + pi[c]	0	0	1000
FGLU	forglu[c] + h[c] + h2o[c]	->	frmd[c] + glu-L[c]	0	0	1000	RHE_PE00071
FMETTRS	10fthf[c] + mettrna[c]	->	fmettrna[c] + h[c] + thf[c]	0	0	1000	RHE_CH00414
FMNAT	atp[c] + fmn[c] + h[c]	->	fad[c] + ppi[c]	0	0	1000	RHE_CH00831
FRNDPRR	2.000000 fdred[c] + h[c] + nadp[c]	<=>	2.000000 fdox[c] + nadph[c]	-1	1	1000	RHE_CH02078
FUM	fum[c] + h2o[c]	<=>	mal-L[c]	-1	1	1000	( RHE_CH02385 or RHE_CH02383 )
G5SADr	glu5sa[c]	<=>	1pyr5c[c] + h[c] + h2o[c]	-1	1	1000
G5SD	glu5p[c] + h[c] + nadph[c]	->	glu5sa[c] + nadp[c] + pi[c]	0	0	1000	RHE_CH04069
G6PDH2	g6p[c] + nadp[c]	->	6pgl[c] + h[c] + nadph[c]	0	0	1000	( RHE_CH00704 or RHE_CH01185 )
GAPD	g3p[c] + nad[c] + pi[c]	<=>	13dpg[c] + h[c] + nadh[c]	-1	1	1000	RHE_CH03496
GARFTi	10fthf[c] + gar[c]	->	fgam[c] + h[c] + thf[c]	0	0	1000	RHE_CH01487
GDPT	gdptp[c] + h2o[c]	<=>	h[c] + pi[c] + ppgpp[c]	-1	1	1000	( RHE_CH00788 and RHE_CH01492 )
GF6PTA	f6p[c] + gln-L[c]	->	gam6p[c] + glu-L[c]	0	0	1000	( RHE_CH02091 and RHE_CH04036 )
GHMT2	ser-L[c] + thf[c]	->	gly[c] + h2o[c] + mlthf[c]	0	0	1000	RHE_CH01508
GK1	atp[c] + gmp[c]	<=>	adp[c] + gdp[c]	-1	1	1000	RHE_CH01448
GLCS1	adpglc[c]	->	adp[c] + glycogen[c] + h[c]	0	0	1000	RHE_CH03596
GLGC	atp[c] + g1p[c] + h[c]	->	adpglc[c] + ppi[c]	0	0	1000	RHE_CH03595
GLNS	atp[c] + glu-L[c] + nh4[c]	->	adp[c] + gln-L[c] + h[c] + pi[c]	0	0	1000	( RHE_CH00706 and RHE_CH02102 and RHE_CH02886 and RHE_CH03104 and RHE_PE00418 and RHE_CH01315 )
GLU5K	atp[c] + glu-L[c]	->	adp[c] + glu5p[c]	0	0	1000	RHE_CH04068
GLUCYS	atp[c] + cys-L[c] + glu-L[c]	->	adp[c] + glucys[c] + h[c] + pi[c]	0	0	1000	RHE_CH00803
GLUDC	glu-L[c] + h[c]	->	4abut[c] + co2[c]	0	0	1000
GLUN	gln-L[c] + h2o[c]	->	glu-L[c] + nh4[c]	0	0	1000	RHE_CH02311
GLUPRT	gln-L[c] + h2o[c] + prpp[c]	->	glu-L[c] + ppi[c] + pram[c]	0	0	1000	RHE_CH01428
GLUR	glu-D[c]	<=>	glu-L[c]	-1	1	1000	RHE_CH02314
GLUSy	akg[c] + gln-L[c] + h[c] + nadph[c]	->	2.000000 glu-L[c] + nadp[c]	0	0	1000
GLUTRS	atp[c] + glu-L[c] + trnaglu[c]	->	amp[c] + glutrna[c] + ppi[c]	0	0	1000	RHE_CH03656
GLUt2r	glu-L[e] + h[e]	<=>	glu-L[c] + h[c]	-1	1	1000
GLYAT	accoa[c] + gly[c]	<=>	2aobut[c] + coa[c]	-1	1	1000	( RHE_CH02952 or RHE_PF00489 )
GND	6pgc[c] + nadp[c]	->	co2[c] + h[c] + nadph[c] + ru5p-D[c]	0	0	1000	( RHE_CH02468 and RHE_CH03488 )
GPAT_Rhizobium	gln-L[c] + h[c] + pyr[c]	<=>	2oxgltrm[c] + ala-L[c]	-1	1	1000
GTHOr	gthox[c] + h[c] + nadph[c]	<=>	2.000000 gthrd[c] + nadp[c]	-1	1	1000	RHE_CH02377
GTHP	2.000000 gthrd[c] + h2o2[c]	<=>	gthox[c] + 2.000000 h2o[c]	-1	1	1000	RHE_CH01597
GTHS	atp[c] + glucys[c] + gly[c]	->	adp[c] + gthrd[c] + h[c] + pi[c]	0	0	1000	RHE_CH00322
GTMLT	ala-L[c] + gthrd[c]	->	cgly[c] + gluala[c]	0	0	1000	( RHE_CH02146 and RHE_CH03536 )
GTPDPK	atp[c] + gtp[c]	->	amp[c] + gdptp[c] + h[c]	0	0	1000	RHE_CH01385
GTr_Retli	gln-L[c] + glx[c] + h[c]	<=>	2oxgltrm[c] + gly[c]	-1	1	1000
GUAD	gua[c] + h[c] + h2o[c]	->	nh4[c] + xan[c]	0	0	1000	RHE_CH03130
GUAPRTr	gua[c] + prpp[c]	<=>	gmp[c] + ppi[c]	-1	1	1000	( RHE_CH03800 or RHE_CH03035 or RHE_PD00341 )
H2Ot	h2o[e]	<=>	h2o[c]	-1	1	1000	RHE_PD00339
HACD1	aacoa[c] + h[c] + nadh[c]	<=>	3hbcoa[c] + nad[c]	-1	1	1000	( RHE_CH00559 and RHE_CH03794 and RHE_PC00067 and RHE_PC00126 )
HBDH	3hbb-RR[c] + h2o[c]	<=>	2.000000 bhb[c] + h[c]	-1	1	1000
HCYSMT	amet[c] + hcys-L[c]	->	ahcys[c] + h[c] + met-L[c]	0	0	1000	RHE_PC00163
HISD	his-L[c]	->	nh4[c] + urcan[c]	0	0	1000	( RHE_PE00072 and RHE_PE00081 )
HISTD	h2o[c] + histd[c] + 2.000000 nad[c]	->	3.000000 h[c] + his-L[c] + 2.000000 nadh[c]	0	0	1000	RHE_CH00581
HISTP	h2o[c] + hisp[c]	->	histd[c] + pi[c]	0	0	1000
HISTRS	atp[c] + his-L[c] + trnahis[c]	->	amp[c] + histrna[c] + ppi[c]	0	0	1000	RHE_CH00821
HSDy	hom-L[c] + nadp[c]	<=>	aspsa[c] + h[c] + nadph[c]	-1	1	1000	RHE_CH01878
HSK	atp[c] + hom-L[c]	->	adp[c] + h[c] + phom[c]	0	0	1000	RHE_CH00962
HSST	hom-L[c] + succoa[c]	->	coa[c] + suchms[c]	0	0	1000	RHE_CH04033
HSTPTr	glu-L[c] + imacp[c]	<=>	akg[c] + hisp[c]	-1	1	1000	( RHE_CH01331 and RHE_CH03810 and RHE_CH04010 and RHE_PD00233 )
HXPRTr	hxan[c] + prpp[c]	<=>	imp[c] + ppi[c]	-1	1	1000	RHE_CH03800
ICDHx	icit[c] + nad[c]	<=>	akg[c] + co2[c] + nadh[c]	-1	1	1000	RHE_CH02318
ICL	icit[c]	->	glx[c] + succ[c]	0	0	1000	RHE_CH00712
IG3PS	gln-L[c] + prlp[c]	->	aicar[c] + eig3p[c] + glu-L[c] + h[c]	0	0	1000
IGPDH	eig3p[c]	->	h2o[c] + imacp[c]	0	0	1000	RHE_CH00047
IGPS	2cpr5p[c] + h[c]	->	3ig3p[c] + co2[c] + h2o[c]	0	0	1000	RHE_CH02175
ILETAi	3mop[c] + glu-L[c]	->	akg[c] + ile-L[c]	0	0	1000	( RHE_CH01190 and RHE_CH02730 )
ILETRS	atp[c] + ile-L[c] + trnaile[c]	->	amp[c] + iletrna[c] + ppi[c]	0	0	1000	RHE_CH00832
IMPC	h2o[c] + imp[c]	<=>	fprica[c]	-1	1	1000	RHE_CH04107
IMPD	h2o[c] + imp[c] + nad[c]	->	h[c] + nadh[c] + xmp[c]	0	0	1000	RHE_CH00794
INS2D	inost[c] + nad[c]	->	2ins[c] + h[c] + nadh[c]	0	0	1000	( RHE_CH03170 and RHE_CH01209 )
INSCR	2ins[c] + atp[c]	->	adp[c] + dhap[c] + 2.000000 h[c] + msa[c]	0	0	1000
IPMDr	3c2hmp[c] + nad[c]	<=>	3c4mop[c] + h[c] + nadh[c]	-1	1	1000	RHE_CH04093
IPPMIa	3c2hmp[c]	<=>	2ippm[c] + h2o[c]	-1	1	1000	( RHE_CH03965 and RHE_CH04091 )
IPPMIb	2ippm[c] + h2o[c]	<=>	3c3hmp[c]	-1	1	1000	( RHE_CH03965 and RHE_CH04091 )
IPPS	3mob[c] + accoa[c] + h2o[c]	->	3c3hmp[c] + coa[c] + h[c]	0	0	1000	( RHE_CH01419 and RHE_CH03067 )
IZPN	4izp[c] + h2o[c]	->	forglu[c] + h[c]	0	0	1000	RHE_PE00073
KARA1	23dhmb[c] + nadp[c]	<=>	alac-S[c] + h[c] + nadph[c]	-1	1	1000	RHE_CH02744
KARA2	2ahbut[c] + h[c] + nadph[c]	<=>	23dhmp[c] + nadp[c]	-1	1	1000	RHE_CH02744
LEUTAi	4mop[c] + glu-L[c]	->	akg[c] + leu-L[c]	0	0	1000	( RHE_CH01190 and RHE_CH02730 )
LEUTRS	atp[c] + leu-L[c] + trnaleu[c]	->	amp[c] + leutrna[c] + ppi[c]	0	0	1000	RHE_CH04116
LYSTRS	atp[c] + lys-L[c] + trnalys[c]	->	amp[c] + lystrna[c] + ppi[c]	0	0	1000	( RHE_CH04041 and RHE_CH03657 )
MALS	accoa[c] + glx[c] + h2o[c]	->	coa[c] + h[c] + mal-L[c]	0	0	1000
MALS_rhizobia	accoa[c] + glx[c] + h2o[c]	<=>	coa[c] + h[c] + mal-L[c]	-1	1	1000	RHE_CH00052
MALt2_2	2.000000 h[e] + mal-L[e]	->	2.000000 h[c] + mal-L[c]	0	0	1000	RHE_CH02971
MCSNAH	5mcsn[c] + h[c] + h2o[c]	->	nh4[c] + thym[c]	0	0	1000	( RHE_PB00107 and RHE_CH02043 )
MDH	mal-L[c] + nad[c]	<=>	h[c] + nadh[c] + oaa[c]	-1	1	1000	( RHE_CH03891 and RHE_PF00366 and RHE_PF00428 )
METACH	achms[c] + h2s[c]	<=>	ac[c] + h[c] + hcys-L[c]	-1	1	1000	RHE_CH01577
METAT	atp[c] + h2o[c] + met-L[c]	->	amet[c] + pi[c] + ppi[c]	0	0	1000	RHE_CH00370
METB1r	achms[c] + cys-L[c]	<=>	ac[c] + cyst-L[c] + h[c]	-1	1	1000	( RHE_CH00522 or RHE_PF00461 or RHE_PE00244 or RHE_PF00019 )
METS	5mthf[c] + hcys-L[c]	->	h[c] + met-L[c] + thf[c]	0	0	1000	RHE_CH02901
METTRS	atp[c] + met-L[c] + trnamet[c]	->	amp[c] + mettrna[c] + ppi[c]	0	0	1000	( RHE_CH02157 or RHE_PD00315 or RHE_CH03014 )
MMSAD3	coa[c] + msa[c] + nad[c]	->	accoa[c] + co2[c] + nadh[c]	0	0	1000	RHE_CH00731
MOHMT	3mob[c] + h2o[c] + mlthf[c]	->	2dhp[c] + thf[c]	0	0	1000	( RHE_PF00002 and RHE_PE00443 )
N2tr	n2[e]	<=>	n2[c]	-1	1	1000
NADS2	atp[c] + dnad[c] + gln-L[c] + h2o[c]	->	amp[c] + glu-L[c] + h[c] + nad[c] + ppi[c]	0	0	1000	( RHE_CH02371 and RHE_CH01195 )
NADTRHD	nad[c] + nadph[c]	->	nadh[c] + nadp[c]	0	0	1000	( RHE_CH01846 or RHE_CH01651 )
NAPRTr	h[c] + nac[c] + prpp[c]	<=>	nicrnt[c] + ppi[c]	-1	1	1000	RHE_CH00181
NDP8	dudp[c] + h2o[c]	->	dump[c] + h[c] + pi[c]	0	0	1000	RHE_CH02160
NDPK1	atp[c] + gdp[c]	<=>	adp[c] + gtp[c]	-1	1	1000	RHE_CH01472
NDPK2	atp[c] + udp[c]	<=>	adp[c] + utp[c]	-1	1	1000	RHE_CH01472
NDPK3	atp[c] + cdp[c]	<=>	adp[c] + ctp[c]	-1	1	1000	RHE_CH01472
NDPK4	atp[c] + dtdp[c]	<=>	adp[c] + dttp[c]	-1	1	1000	RHE_CH01472
NDPK5	atp[c] + dgdp[c]	<=>	adp[c] + dgtp[c]	-1	1	1000	RHE_CH01472
NDPK6	atp[c] + dudp[c]	<=>	adp[c] + dutp[c]	-1	1	1000	RHE_CH01472
NDPK7	atp[c] + dcdp[c]	<=>	adp[c] + dctp[c]	-1	1	1000	RHE_CH01472
NH3c	h[c] + nh3[c]	<=>	nh4[c]	0	1	1000
NH3e	nh4[e]	<=>	h[e] + nh3[e]	-1	1	1000
NH3t	nh3[e]	<=>	nh3[c]	-1	1	1000
NIT	16.000000 atp[c] + 6.000000 fdred[c] + 16.000000 h2o[c] + n2[c]	->	16.000000 adp[c] + 6.000000 fdox[c] + 8.000000 h[c] + 2.000000 nh3[c] + 16.000000 pi[c]	0	0	1000	( RHE_PD00307 and RHE_PD00201 and RHE_PD00308 and RHE_PD00260 and RHE_PD00202 and RHE_PD00306 and RHE_PD00200 )
NMNATr	atp[c] + h[c] + nmn[c]	<=>	nad[c] + ppi[c]	-1	1	1000	RHE_CH04070
NMNN	h2o[c] + nmn[c]	->	h[c] + ncam[c] + r5p[c]	0	0	1000	RHE_CH02485
NNAM	h2o[c] + ncam[c]	->	nac[c] + nh4[c]	0	0	1000	RHE_CH02821
NNATr	atp[c] + h[c] + nicrnt[c]	<=>	dnad[c] + ppi[c]	-1	1	1000	RHE_CH04070
NNDPR	2.000000 h[c] + prpp[c] + quln[c]	->	co2[c] + nicrnt[c] + ppi[c]	0	0	1000	RHE_PE00439
NP1_r	h[c] + nac[c] + r1p[c]	<=>	nicrns[c] + pi[c]	-1	1	1000	RHE_CH00192
NT5C	h2o[c] + nicrnt[c]	->	nicrns[c] + pi[c]	0	0	1000	RHE_CH03555
NTD10	h2o[c] + xmp[c]	->	pi[c] + xtsn[c]	0	0	1000	RHE_CH03555
NTD11	h2o[c] + imp[c]	->	ins[c] + pi[c]	0	0	1000	RHE_CH03555
NTD2	h2o[c] + ump[c]	->	pi[c] + uri[c]	0	0	1000	RHE_CH03555
NTD3	dcmp[c] + h2o[c]	->	dcyt[c] + pi[c]	0	0	1000	RHE_CH03555
NTD4	cmp[c] + h2o[c]	->	cytd[c] + pi[c]	0	0	1000	RHE_CH03555
NTD5	dtmp[c] + h2o[c]	->	pi[c] + thymd[c]	0	0	1000	RHE_CH03555
NTD5_a	h2o[c] + nmn[c]	->	pi[c] + rnam[c]	0	0	1000	RHE_CH03555
NTD6r	damp[c] + h2o[c]	<=>	dad-2[c] + pi[c]	-1	1	1000	RHE_CH03555
NTD7	amp[c] + h2o[c]	->	adn[c] + pi[c]	0	0	1000	RHE_CH03555
NTD8	dgmp[c] + h2o[c]	->	dgsn[c] + pi[c]	0	0	1000	RHE_CH03555
NTD9	gmp[c] + h2o[c]	->	gsn[c] + pi[c]	0	0	1000	RHE_CH03555
NTPTP1	dgtp[c] + h2o[c]	->	dgsn[c] + pppi[c]	0	0	1000	RHE_CH01817
O2t	o2[e]	<=>	o2[c]	-1	1	1000
OCOAT1r	acac[c] + succoa[c]	<=>	aacoa[c] + succ[c]	-1	1	1000	( RHE_PE00201 and RHE_PE00202 )
OMCDC	3c4mop[c] + h[c]	->	4mop[c] + co2[c]	0	0	1000
OMPDC	h[c] + orot5p[c]	->	co2[c] + ump[c]	0	0	1000	RHE_CH00314
OORr	akg[c] + coa[c] + 2.000000 fdox[c]	<=>	co2[c] + 2.000000 fdred[c] + h[c] + succoa[c]	-1	1	1000	RHE_CH03888
ORNCD	orn[c]	->	nh4[c] + pro-L[c]	0	0	1000	( RHE_CH00058 and RHE_CH02026 and RHE_PF00181 )
ORNDC	h[c] + orn[c]	->	co2[c] + ptrc[c]	0	0	1000	RHE_CH03629
ORNTAC	acorn[c] + glu-L[c]	<=>	acglu[c] + orn[c]	-1	1	1000	RHE_CH03768
ORNTAr	akg[c] + orn[c]	<=>	glu-L[c] + glu5sa[c]	-1	1	1000	RHE_CH03852
ORPT	orot5p[c] + ppi[c]	<=>	orot[c] + prpp[c]	-1	1	1000	RHE_CH00474
PANTS	ala-B[c] + atp[c] + pant-R[c]	->	amp[c] + h[c] + pnto-R[c] + ppi[c]	0	0	1000	RHE_PF00001
PC	atp[c] + hco3[c] + pyr[c]	->	adp[c] + h[c] + oaa[c] + pi[c]	-0.001	0	1000	RHE_CH04002
PDH	coa[c] + nad[c] + pyr[c]	->	accoa[c] + co2[c] + nadh[c]	-0.01	0	1000	( RHE_CH01935 and RHE_CH01933 and RHE_CH01934 )
PFK	atp[c] + f6p[c]	->	adp[c] + fdp[c] + h[c]	0	0	1000	RHE_CH02862
PGCDr	3pg[c] + nad[c]	<=>	3php[c] + h[c] + nadh[c]	-1	1	1000	( RHE_CH03454 and RHE_PF00379 )
PGI	g6p[c]	<=>	f6p[c]	-1	1	1000	RHE_CH00477
PGK	3pg[c] + atp[c]	<=>	13dpg[c] + adp[c]	-1	1	1000	RHE_CH03499
PGL	6pgl[c] + h2o[c]	->	6pgc[c] + h[c]	0	0	1000	RHE_CH00703
PGMT	g1p[c]	<=>	g6p[c]	-1	1	1000	RHE_CH03597
PHBS	3hbcoa-R[c]	->	coa[c] + phb[c]	0	0	1000
PHB_deg_1	h2o[c] + 2.000000 phb[c]	->	3hbb-RR[c] + h[c]	0	0	1000
PHETA1	akg[c] + phe-L[c]	<=>	glu-L[c] + phpyr[c]	-1	1	1000	( RHE_CH01331 and RHE_CH03810 and RHE_CH04010 )
PHETHPTOX	o2[c] + phe-L[c] + thbpt[c]	->	dhbpt[c] + h2o[c] + tyr-L[c]	0	0	1000	RHE_CH01742
PHETRS	atp[c] + phe-L[c] + trnaphe[c]	->	amp[c] + phetrna[c] + ppi[c]	0	0	1000	( RHE_CH00263 and RHE_CH00264 )
PHPB	aacoa[c] + h[c] + nadph[c]	<=>	3hbcoa-R[c] + nadp[c]	-1	1	1000	RHE_CH04019
PIt	pi[c]	<=>	pi[e]	-1	1	1000
PMDPHT	5aprbu[c] + h2o[c]	->	4r5au[c] + pi[c]	0	0	1000
PNCDC	h[c] + ptcys[c]	->	co2[c] + ptth[c]	0	0	1000	RHE_CH00040
PNP	pi[c] + rnam[c]	<=>	h[c] + ncam[c] + r1p[c]	-1	1	1000	RHE_CH00192
PNTK	atp[c] + pnto-R[c]	->	4ppan[c] + adp[c] + h[c]	0	0	1000	RHE_CH00040
PPA	h2o[c] + ppi[c]	->	h[c] + 2.000000 pi[c]	0	0	1000
PPCDC	4ppcys[c] + h[c]	->	co2[c] + pan4p[c]	0	0	1000	RHE_CH00342
PPCK	atp[c] + oaa[c]	->	adp[c] + co2[c] + pep[c]	0	0	56	RHE_CH00037
PPGPPDP	h2o[c] + ppgpp[c]	->	gdp[c] + ppi[c]	0	0	1000	RHE_CH01385
PPMi	r5p[c]	->	r1p[c]	0	0	1000	( RHE_CH00198 or RHE_CH03597 )
PPNCL3	4ppan[c] + atp[c] + cys-L[c]	->	4ppcys[c] + amp[c] + h[c] + ppi[c]	0	0	1000	RHE_CH00342
PPNDHr	h[c] + pphn[c]	<=>	co2[c] + h2o[c] + phpyr[c]	-1	1	1000	RHE_CH00131
PRAGS	atp[c] + gly[c] + pram[c]	->	adp[c] + gar[c] + h[c] + pi[c]	0	0	1000	RHE_CH00886
PRAI	pran[c]	<=>	2cpr5p[c]	-1	1	1000	RHE_CH00020
PRAIS	atp[c] + fpram[c]	->	adp[c] + air[c] + 2.000000 h[c] + pi[c]	0	0	1000	RHE_CH01488
PRAMPC	h2o[c] + prbamp[c]	->	prfp[c]	0	0	1000	( RHE_CH00041 and RHE_CH02202 )
PRASCS	5aizc[c] + asp-L[c] + atp[c]	<=>	25aics[c] + adp[c] + h[c] + pi[c]	-1	1	1000	( RHE_CH02278 and RHE_CH03409 )
PRATPP	h2o[c] + prbatp[c]	->	h[c] + ppi[c] + prbamp[c]	0	0	1000	RHE_CH00041
PRFGS	atp[c] + fgam[c] + gln-L[c] + h2o[c]	->	adp[c] + fpram[c] + glu-L[c] + h[c] + pi[c]	0	0	1000	( RHE_CH02286 and RHE_CH02281 )
PRMICIi	prfp[c]	->	prlp[c]	0	0	1000	RHE_CH00043
PROL_RA	pro-L[c]	->	pro-D[c]	0	0	1000	RHE_PF00391
PROTRS	atp[c] + pro-L[c] + trnapro[c]	->	amp[c] + ppi[c] + protrna[c]	0	0	1000	RHE_CH01623
PRPPSi	atp[c] + r5p[c]	->	amp[c] + h[c] + prpp[c]	-0.001	0	1000	RHE_CH03023
PSCVT	pep[c] + skm5p[c]	<=>	3psme[c] + pi[c]	-1	1	1000	RHE_CH00884
PSD-Rhizobium	h[c] + ps[c]	->	co2[c] + pe[c]	0	0	1000	RHE_CH01411
PSERTr	3php[c] + glu-L[c]	<=>	akg[c] + pser-L[c]	-1	1	1000	RHE_CH03455
PSP_L	h2o[c] + pser-L[c]	->	pi[c] + ser-L[c]	0	0	1000	RHE_CH02794
PSSYNi	cdpdag[c] + ser-L[c]	->	cmp[c] + 2.000000 h[c] + ps[c]	0	0	1000	RHE_CH01410
PTHK	atp[c] + ptth[c]	->	adp[c] + h[c] + pan4p[c]	0	0	1000	RHE_CH00040
PTPAT	atp[c] + h[c] + pan4p[c]	<=>	dpcoa[c] + ppi[c]	-1	1	1000	RHE_CH02113
PUNP1	adn[c] + pi[c]	<=>	ade[c] + r1p[c]	-1	1	1000	RHE_CH00192
PUNP2	dad-2[c] + pi[c]	<=>	2dr1p[c] + ade[c]	-1	1	1000	RHE_CH00192
PUNP3	gsn[c] + pi[c]	<=>	gua[c] + r1p[c]	-1	1	1000	RHE_CH00192
PUNP4	dgsn[c] + pi[c]	<=>	2dr1p[c] + gua[c]	-1	1	1000	RHE_CH00192
PUNP5	ins[c] + pi[c]	<=>	hxan[c] + r1p[c]	-1	1	1000	RHE_CH00192
PUNP6	din[c] + pi[c]	<=>	2dr1p[c] + hxan[c]	-1	1	1000	RHE_CH00192
PUNP7	pi[c] + xtsn[c]	<=>	r1p[c] + xan[c]	-1	1	1000	RHE_CH00192
PYK	adp[c] + h[c] + pep[c]	->	atp[c] + pyr[c]	0	0	1000	RHE_CH03542
PYOPT	dadp[c] + h[c] + pep[c]	<=>	datp[c] + pyr[c]	-1	1	1000	RHE_CH03542
PYPRTr	prpp[c] + xan[c]	<=>	ppi[c] + xmp[c]	-1	1	1000	RHE_CH03800
RBFK	atp[c] + ribflv[c]	->	adp[c] + fmn[c] + h[c]	0	0	1000	RHE_CH00831
RBFSa	4r5au[c] + db4p[c]	->	dmlz[c] + 2.000000 h2o[c] + pi[c]	0	0	1000
RBFSb	2.000000 dmlz[c]	->	4r5au[c] + ribflv[c]	0	0	1000	( RHE_CH01511 and RHE_CH01525 and RHE_CH02688 )
RBKr	atp[c] + rib-D[c]	<=>	adp[c] + h[c] + r5p[c]	-1	1	1000	( RHE_PC00098 or RHE_CH00409 )
RNDR3	cdp[c] + trdrd[c]	->	dcdp[c] + h2o[c] + trdox[c]	0	0	1000
RPE	ru5p-D[c]	<=>	xu5p-D[c]	0	1	1000	RHE_CH02270
RPI	r5p[c]	<=>	ru5p-D[c]	-1	1	1000	( RHE_CH02380 and RHE_PF00039 )
SADT	atp[c] + h[c] + so4[c]	->	aps[c] + ppi[c]	0	0	1000	( RHE_CH01131 and RHE_CH01130 )
SDPDS	h2o[c] + sl26da[c]	->	26dap-LL[c] + succ[c]	0	0	1000	RHE_CH00417
SDPTA	akg[c] + sl26da[c]	<=>	glu-L[c] + sl2a6o[c]	-1	1	1000	( RHE_PD00118 and RHE_CH01877 )
SERATi	accoa[c] + ser-L[c]	->	acser[c] + coa[c]	0	0	1000	( RHE_CH01903 and RHE_CH03627 )
SERD_Lr	ser-L[c]	<=>	nh4[c] + pyr[c]	-1	1	1000	( RHE_CH02214 or RHE_CH04092 or RHE_PF00182 or RHE_CH02027 or RHE_CH03537 or RHE_CH01759 )
SERTRS	atp[c] + ser-L[c] + trnaser[c]	->	amp[c] + ppi[c] + sertrna[c]	0	0	1000	( RHE_CH01826 and RHE_CH04045 )
SHK3Dr	3dhsk[c] + h[c] + nadph[c]	<=>	nadp[c] + skm[c]	-1	1	1000	( RHE_PC00214 and RHE_CH00003 and RHE_CH02291 )
SHKK	atp[c] + skm[c]	->	adp[c] + h[c] + skm5p[c]	0	0	1000	RHE_CH03826
SHSL1	cys-L[c] + suchms[c]	->	cyst-L[c] + h[c] + succ[c]	0	0	1000	( RHE_PF00461 or RHE_PE00244 or RHE_PF00019 or ( RHE_PE00244 and RHE_PF00019 and RHE_CH00522 and RHE_PF00461 ) )
SHSL4r	h2o[c] + suchms[c]	<=>	2obut[c] + h[c] + nh4[c] + succ[c]	-1	1	1000	( RHE_CH00522 or RHE_PF00019 or RHE_PF00461 or RHE_PE00244 )
SHSly_2	hs-[c] + suchms[c]	<=>	hcys-L[c] + succ[c]	-1	1	1000	( RHE_CH00522 or RHE_PF00461 or RHE_PE00244 or RHE_PF00019 )
SSALy	h2o[c] + nadp[c] + sucsal[c]	->	2.000000 h[c] + nadph[c] + succ[c]	0	0	1000	( RHE_PC00032 and RHE_CH00092 and RHE_PF00340 and RHE_PF00364 and RHE_PF00201 )
SSHy_Rhizobium	h[c] + hs-[c] + ser-L[c]	->	cys-L[c] + h2o[c]	0	0	1000	RHE_CH01775
SUCCt2_2	2.000000 h[e] + succ[e]	->	2.000000 h[c] + succ[c]	0	0	1000	RHE_CH02971
SUCD1	fad[c] + succ[c]	<=>	fadh2[c] + fum[c]	-1	1	1000	( RHE_CH03895 and RHE_CH03894 and RHE_CH03897 and RHE_CH03896 )
SUCD3	fadh2[c] + q[c]	<=>	fad[c] + qh2[c]	-1	1	1000
SUCOAS	atp[c] + coa[c] + succ[c]	<=>	adp[c] + pi[c] + succoa[c]	-1	1	1000	( RHE_CH03889 or RHE_CH03890 )
SULRi	5.000000 h[c] + 3.000000 nadph[c] + so3[c]	->	3.000000 h2o[c] + h2s[c] + 3.000000 nadp[c]	0	0	1000	RHE_CH01960
TALA	g3p[c] + s7p[c]	<=>	e4p[c] + f6p[c]	-1	1	1000	RHE_CH03667
THD2	nadh[c] + nadp[c] + 2.000000 h[e]	->	2.000000 h[c] + nad[c] + nadph[c]	0	0	1000	( RHE_CH03612 and RHE_CH03613 and RHE_CH03611 )
THDPS	h2o[c] + succoa[c] + thdp[c]	->	coa[c] + sl2a6o[c]	0	0	1000	RHE_CH00418
THRA2r	athr-L[c]	<=>	acald[c] + gly[c]	-1	1	1000	RHE_CH03568
THRAr	thr-L[c]	<=>	acald[c] + gly[c]	-1	1	1000	RHE_CH03568
THRD	nad[c] + thr-L[c]	->	2aobut[c] + h[c] + nadh[c]	0	0	1000	RHE_CH02951
THRD_L	thr-L[c]	->	2obut[c] + nh4[c]	0	0	1000	( RHE_CH04092 or RHE_CH03537 or RHE_CH02027 or RHE_CH01759 or RHE_PF00182 )
THRS	h2o[c] + phom[c]	->	pi[c] + thr-L[c]	0	0	1000	( RHE_CH00979 or RHE_CH04092 )
THRTRS	atp[c] + thr-L[c] + trnathr[c]	->	amp[c] + ppi[c] + thrtrna[c]	0	0	1000	RHE_CH02196
TKT1	r5p[c] + xu5p-D[c]	<=>	g3p[c] + s7p[c]	-1	1	1000	( RHE_CH03495 and RHE_CH02397 and RHE_CH02398 )
TKT2	e4p[c] + xu5p-D[c]	<=>	f6p[c] + g3p[c]	-1	1	1000	( RHE_CH03495 and RHE_CH02397 and RHE_CH02398 )
TMDK1	atp[c] + thymd[c]	->	adp[c] + dtmp[c] + h[c]	0	0	1000	RHE_CH03084
TMDPP	pi[c] + thymd[c]	<=>	2dr1p[c] + thym[c]	-1	1	1000	RHE_CH00194
TMDS	dump[c] + mlthf[c]	->	dhf[c] + dtmp[c]	0	0	1000	RHE_CH02799
TPI	dhap[c]	<=>	g3p[c]	-1	1	1000	( RHE_CH02186 and RHE_PF00040 )
TRDRr	h[c] + nadph[c] + trdox[c]	<=>	nadp[c] + trdrd[c]	-1	1	1000	( RHE_CH02975 and RHE_PF00137 )
TRPS1r	3ig3p[c] + ser-L[c]	<=>	g3p[c] + h2o[c] + trp-L[c]	-1	1	1000	RHE_CH00021
TRPS2	indole[c] + ser-L[c]	->	h2o[c] + trp-L[c]	0	0	1000	RHE_CH00021
TRPS3r	3ig3p[c]	<=>	g3p[c] + indole[c]	-1	1	1000	RHE_CH00021
TRPTRS	atp[c] + trnatrp[c] + trp-L[c]	->	amp[c] + ppi[c] + trptrna[c]	0	0	1000	RHE_CH00383
TYRTA	akg[c] + tyr-L[c]	<=>	34hpp[c] + glu-L[c]	-1	1	1000	( ( RHE_PC00186 and RHE_CH02998 and RHE_CH00568 and RHE_CH01873 and RHE_PF00273 ) or ( RHE_CH01331 and RHE_CH03810 and RHE_CH04010 ) )
TYRTRS	atp[c] + trnatyr[c] + tyr-L[c]	->	amp[c] + ppi[c] + tyrtrna[c]	0	0	1000	RHE_CH02258
UAAGDS	26dap-M[c] + atp[c] + uamag[c]	->	adp[c] + h[c] + pi[c] + ugmd[c]	0	0	1000	RHE_CH02852
UGMDDS	alaala[c] + atp[c] + ugmd[c]	->	adp[c] + h[c] + pi[c] + ugmda[c]	0	0	1000	RHE_CH02851
UMPK	atp[c] + ump[c]	<=>	adp[c] + udp[c]	-1	1	1000	RHE_CH00098
UPPN	cala[c] + 2.000000 h[c] + h2o[c]	->	ala-B[c] + co2[c] + nh4[c]	0	0	1000	RHE_CH03290
UPPRTr	prpp[c] + ura[c]	<=>	ppi[c] + ump[c]	-1	1	1000	RHE_CH00196
URCN	h2o[c] + urcan[c]	->	4izp[c]	0	0	1000	( RHE_PE00070 or RHE_CH00347 )
UREA	2.000000 h[c] + h2o[c] + urea[c]	->	co2[c] + 2.000000 nh4[c]	0	0	1000	( RHE_CH03310 and RHE_CH03308 and RHE_CH03305 )
VALTAi	3mob[c] + glu-L[c]	->	akg[c] + val-L[c]	0	0	1000	( RHE_CH01190 and RHE_CH02730 )
VALTRS	atp[c] + trnaval[c] + val-L[c]	->	amp[c] + ppi[c] + valtrna[c]	0	0	1000	RHE_CH01811
XPPT	prpp[c] + xan[c]	->	ppi[c] + xmp[c]	0	0	1000	RHE_CH03800
ilvg	2obut[c] + hethmpp[c]	->	2ahbut[c] + thmpp[c]	0	0	1000	( RHE_PF00274 and RHE_CH02878 and RHE_CH02789 and RHE_CH02790 )
ACH	b2coa[c] + fadh2[c]	<=>	fad[c] + btcoa[c]	-1	1	1000	RHE_CH00557 and RHE_CH00905 and RHE_CH04044 and RHE_PC00127
ACH2	accoa[c] + fadh2[c] + h[c] + nadh[c] + btcoa[c]	<=>	coa[c] + fad[c] + h2o[c] + nad[c] + hxcoa[c]	-1	1	1000	RHE_CH00558 and RHE_CH04018 and RHE_PC00068 and RHE_PF00014 and RHE_CH00559 and RHE_PC00067 and RHE_PC00126 and RHE_CH00356 and RHE_CH00559 and RHE_CH00571 and RHE_CH00906 and RHE_CH01573 and RHE_CH01721 and RHE_PF00542 and RHE_CH00557 and RHE_CH00905 and RHE_CH04044 and RHE_PC00127
ACH3	accoa[c] + fadh2[c] + h[c] + nadh[c] + hxcoa[c]	<=>	coa[c] + fad[c] + h2o[c] + nad[c] + otcoa[c]	-1	1	1000	RHE_CH00558 and RHE_CH04018 and RHE_PC00068 and RHE_PF00014 and RHE_CH00559 and RHE_PC00067 and RHE_PC00126 and RHE_CH00356 and RHE_CH00559 and RHE_CH00571 and RHE_CH00906 and RHE_CH01573 and RHE_CH01721 and RHE_PF00542 and RHE_CH00557 and RHE_CH00905 and RHE_CH04044 and RHE_PC00127
DM_otcoa[c]		<=>	otcoa[c]	0	1	1000	RHE_CH00312 and RHE_CH01602 and RHE_CH01603 and RHE_CH01604 and RHE_CH01606 and RHE_CH01608 and RHE_CH01609 and RHE_CH01610 and RHE_CH01611 and RHE_CH01612 and RHE_CH01613 and RHE_CH01614 and RHE_CH01615 and RHE_CH01616 and RHE_CH01617 and RHE_CH01618 and RHE_CH02557 and RHE_CH02760 and RHE_CH03729 and RHE_CH03730 and RHE_CH03734 and RHE_CH03735 and RHE_CH03736 and RHE_CH03737 and RHE_CH03738 and…
ACH4	accoa[c] + fadh2[c] + h[c] + nadh[c] + otcoa[c]	<=>	coa[c] + fad[c] + h2o[c] + nad[c] + decoa[c]	-1	1	1000	RHE_CH00558 and RHE_CH04018 and RHE_PC00068 and RHE_PF00014 and RHE_CH00559 and RHE_PC00067 and RHE_PC00126 and RHE_CH00356 and RHE_CH00559 and RHE_CH00571 and RHE_CH00906 and RHE_CH01573 and RHE_CH01721 and RHE_PF00542 and RHE_CH00557 and RHE_CH00905 and RHE_CH04044 and RHE_PC00127
DM_decoa[c]	decoa[c]	<=>		0	1	0	RHE_CH00312 and RHE_CH01602 and RHE_CH01603 and RHE_CH01604 and RHE_CH01606 and RHE_CH01608 and RHE_CH01609 and RHE_CH01610 and RHE_CH01611 and RHE_CH01612 and RHE_CH01613 and RHE_CH01614 and RHE_CH01615 and RHE_CH01616 and RHE_CH01617 and RHE_CH01618 and RHE_CH02557 and RHE_CH02760 and RHE_CH03729 and RHE_CH03730 and RHE_CH03734 and RHE_CH03735 and RHE_CH03736 and RHE_CH03737 and RHE_CH03738 and…
ACH5	accoa[c] + fadh2[c] + h[c] + nadh[c] + decoa[c]	<=>	coa[c] + fad[c] + h2o[c] + nad[c] + dodecoa[c]	-1	1	1000	RHE_CH00558 and RHE_CH04018 and RHE_PC00068 and RHE_PF00014 and RHE_CH00559 and RHE_PC00067 and RHE_PC00126 and RHE_CH00356 and RHE_CH00559 and RHE_CH00571 and RHE_CH00906 and RHE_CH01573 and RHE_CH01721 and RHE_PF00542 and RHE_CH00557 and RHE_CH00905 and RHE_CH04044 and RHE_PC00127
DM_dodecoa[c]		<=>	dodecoa[c]	-0.02	1	1000	RHE_CH00312 and RHE_CH01602 and RHE_CH01603 and RHE_CH01604 and RHE_CH01606 and RHE_CH01608 and RHE_CH01609 and RHE_CH01610 and RHE_CH01611 and RHE_CH01612 and RHE_CH01613 and RHE_CH01614 and RHE_CH01615 and RHE_CH01616 and RHE_CH01617 and RHE_CH01618 and RHE_CH02557 and RHE_CH02760 and RHE_CH03729 and RHE_CH03730 and RHE_CH03734 and RHE_CH03735 and RHE_CH03736 and RHE_CH03737 and RHE_CH03738 and…
ACH6	accoa[c] + fadh2[c] + h[c] + nadh[c] + dodecoa[c]	<=>	coa[c] + fad[c] + h2o[c] + nad[c] + tetdcoa[c]	-1	1	1000	RHE_CH00558 and RHE_CH04018 and RHE_PC00068 and RHE_PF00014 and RHE_CH00559 and RHE_PC00067 and RHE_PC00126 and RHE_CH00356 and RHE_CH00559 and RHE_CH00571 and RHE_CH00906 and RHE_CH01573 and RHE_CH01721 and RHE_PF00542 and RHE_CH00557 and RHE_CH00905 and RHE_CH04044 and RHE_PC00127
DM_tetdcoa[c]		<=>	tetdcoa[c]	0	1	1000	RHE_CH00312 and RHE_CH01602 and RHE_CH01603 and RHE_CH01604 and RHE_CH01606 and RHE_CH01608 and RHE_CH01609 and RHE_CH01610 and RHE_CH01611 and RHE_CH01612 and RHE_CH01613 and RHE_CH01614 and RHE_CH01615 and RHE_CH01616 and RHE_CH01617 and RHE_CH01618 and RHE_CH02557 and RHE_CH02760 and RHE_CH03729 and RHE_CH03730 and RHE_CH03734 and RHE_CH03735 and RHE_CH03736 and RHE_CH03737 and RHE_CH03738 and…
ACH7	accoa[c] + fadh2[c] + h[c] + nadh[c] + tetdcoa[c]	<=>	coa[c] + fad[c] + h2o[c] + nad[c] + pmtcoa[c]	-1	1	1000	RHE_CH00558 and RHE_CH04018 and RHE_PC00068 and RHE_PF00014 and RHE_CH00559 and RHE_PC00067 and RHE_PC00126 and RHE_CH00356 and RHE_CH00559 and RHE_CH00571 and RHE_CH00906 and RHE_CH01573 and RHE_CH01721 and RHE_PF00542 and RHE_CH00557 and RHE_CH00905 and RHE_CH04044 and RHE_PC00127
DM_pmtcoa[c]		<=>	pmtcoa[c]	-0.1	1	1000
NADH (Rhizobium)	5.000000 h[c] + nadh[c] + q[c]	<=>	nad[c] + qh2[c] + 4.000000 h[e]	-1	1	1000	RHE_CH00312 and RHE_CH01602 and RHE_CH01603 and RHE_CH01604 and RHE_CH01606 and RHE_CH01608 and RHE_CH01609 and RHE_CH01610 and RHE_CH01611 and RHE_CH01612 and RHE_CH01613 and RHE_CH01614 and RHE_CH01615 and RHE_CH01616 and RHE_CH01617 and RHE_CH01618 and RHE_CH02557 and RHE_CH02760 and RHE_CH03729 and RHE_CH03730 and RHE_CH03734 and RHE_CH03735 and RHE_CH03736 and RHE_CH03737 and RHE_CH03738 and…
CYTOX	4.000000 h[c] + o2[c] + 2.000000 qh2[c]	<=>	2.000000 h2o[c] + 2.000000 q[c] + 4.000000 h[e]	-1	1	1000	RHE_CH03036 and RHE_CH03037 and RHE_CH03038
CYTOX2	2.000000 h[c] + o2[c] + 2.000000 qh2[c]	<=>	2.000000 h2o[c] + 2.000000 q[c] + 2.000000 h[e]	-1	1	1000	RHE_PF00507 and RHE_PF00506 and RHE_PF00505 and RHE_PF00504 and RHE_PD00296 and RHE_PD00295 and RHE_PD00294 and RHE_PD00293 and RHE_PB00065 and RHE_PB00064 and RHE_CH02617 and RHE_CH02616 and RHE_CH02615 and RHE_CH02614 and RHE_CH00983 and RHE_CH00982 and RHE_CH00956 and RHE_CH00953 and RHE_CH00952
DM_hisp[c]		->	hisp[c]	0	0	1000	NA
LASPOX	asp-L[c] + h2o[c] + o2[c]	<=>	h2o2[c] + nh3[c] + oaa[c]	-1	1	1000	RHE_PE00440
ATPS2	adp[c] + pi[c]	->	atp[c] + h[c] + h2o[c]	0	0	1000	RHE_CH00864 and RHE_CH00865 and RHE_CH00866 and RHE_CH00867 and RHE_CH03869 and RHE_CH03870 and RHE_CH03871 and RHE_CH03872 and RHE_CH03873
GLYTRS	atp[c] + gly[c] + trnagly[c]	<=>	amp[c] + ppi[c] + glytrna[c]	-1	1	1000	RHE_CH00890 and RHE_CH00881
HCO3E	co2[c] + h2o[c]	<=>	h[c] + hco3[c]	-1	1	1000	RHE_CH01064 and RHE_CH04103 and RHE_PD00192
FBA	fdp[c]	<=>	dhap[c] + g3p[c]	-1	1	1000	RHE_CH03500 and RHE_PB00072
PGM	2pg[c]	<=>	3pg[c]	-1	1	1000	RHE_CH00169 and RHE_CH00893 and RHE_CH00937 and RHE_CH02353 and RHE_CH03439 and RHE_PF00323
PRO1x	nad[c] + pro-L[c]	->	1pyr5c[c] + 2.000000 h[c] + nadh[c]	0	0	1000	RHE_CH03015 and RHE_PF00430
ALAD_R	ala-L[c] + h2o[c] + nad[c]	<=>	h[c] + nadh[c] + nh3[c] + pyr[c]	-1	1	1000	RHE_CH01770
OCBTi	cbp[c] + orn[c]	<=>	citr-L[c] + h[c] + pi[c]	0	1	1000	RHE_CH00517
GMPS2	atp[c] + gln-L[c] + h2o[c] + xmp[c]	<=>	amp[c] + glu-L[c] + gmp[c] + 2.000000 h[c] + ppi[c]	-0.02	1	1000	RHE_CH00297 and RHE_CH03909

## Sheet: Metabolitos
Abreviation	Metabolite name
10fthf[c]	10-Formyltetrahydrofolate
13dpg[c]	3-Phospho-D-glyceroyl phosphate
1acpr1cx[c]	1-Aminocyclopropane-1-carboxylate
1pyr5c[c]	1-Pyrroline-5-carboxylate
23dhdp[c]	2,3-Dihydrodipicolinate
23dhmb[c]	(R)-2,3-Dihydroxy-3-methylbutanoate
23dhmp[c]	(R)-2,3-Dihydroxy-3-methylpentanoate
25aics[c]	(S)-2-[5-Amino-1-(5-phospho-D-ribosyl)imidazole-4-carboxamido]succinate
25dhpp[c]	2,5-Diamino-6-hydroxy-4-(5-phosphoribosylamino)-pyrimidine
26dap-LL[c]	LL-2,6-Diaminoheptanedioate
26dap-M[c]	meso-2,6-Diaminoheptanedioate
2ahbut[c]	(S)-2-Aceto-2-hydroxybutanoate
2aobut[c]	L-2-Amino-3-oxobutanoate
2cpr5p[c]	1-(2-Carboxyphenylamino)-1-deoxy-D-ribulose 5-phosphate
2dda7p[c]	2-Dehydro-3-deoxy-D-arabino-heptonate 7-phosphate
2ddg6p[c]	2-Dehydro-3-deoxy-D-gluconate 6-phosphate
2dhp[c]	2-Dehydropantoate
2dr1p[c]	2-Deoxy-D-ribose 1-phosphate
2ins[c]	2-Inosose
2ippm[c]	2-Isopropylmaleate
2obut[c]	2-Oxobutanoate
2oxgltrm[c]	2-Oxoglutaramate
2pg[c]	D-Glycerate 2-phosphate
34hpp[c]	3-(4-Hydroxyphenyl)pyruvate
3aib[c]	L-3-Amino-isobutanoate
3c2hmp[c]	3-Carboxy-2-hydroxy-4-methylpentanoate
3c3hmp[c]	3-Carboxy-3-hydroxy-4-methylpentanoate
3c4mop[c]	3-Carboxy-4-methyl-2-oxopentanoate
3dhq[c]	3-Dehydroquinate
3dhsk[c]	3-Dehydroshikimate
3hbb-RR[c]	(R)-3-((R)-3-Hydroxybutanoyloxy)butanoate
3hbcoa[c]	(S)-3-Hydroxybutanoyl-CoA
3hbcoa-R[c]	(R)-3-Hydroxybutanoyl-CoA
3ig3p[c]	C-(3-Indolyl)-glycerol 3-phosphate
3mob[c]	3-Methyl-2-oxobutanoate
3mop[c]	(S)-3-Methyl-2-oxopentanoate
3pg[c]	3-Phospho-D-glycerate
3php[c]	3-Phosphohydroxypyruvate
3psme[c]	5-O-(1-Carboxyvinyl)-3-phosphoshikimate
3uib[c]	3-Ureidoisobutyrate
4abut[c]	4-Aminobutanoate
4izp[c]	4-Imidazolone-5-propanoate
4mop[c]	4-Methyl-2-oxopentanoate
4pasp[c]	4-Phospho-L-aspartate
4ppan[c]	D-4-Phosphopantothenate
4ppcys[c]	N-((R)-4-Phosphopantothenoyl)-L-cysteine
4r5au[c]	4-(1-D-Ribitylamino)-5-aminouracil
56dthm[c]	5,6-Dihydrothymine
56dura[c]	5,6-dihydrouracil
5aizc[c]	5-amino-1-(5-phospho-D-ribosyl)imidazole-4-carboxylate
5aop[c]	5-Amino-4-oxopentanoate
5aprbu[c]	5-Amino-6-(5-phosphoribitylamino)uracil
5apru[c]	5-Amino-6-(5-phosphoribosylamino)uracil
5mcsn[c]	5-Methylcytosine
5mthf[c]	5-Methyltetrahydrofolate
6pgc[c]	6-Phospho-D-gluconate
6pgl[c]	6-phospho-D-glucono-1,5-lactone
ACP[c]	acyl carrier protein
Largn[c]	L-Arogenate
aacoa[c]	Acetoacetyl-CoA
ac[c]	Acetate
acac[c]	Acetoacetate
acald[c]	Acetaldehyde
accoa[c]	Acetyl-CoA
acg5p[c]	N-Acetyl-L-glutamyl 5-phosphate
acg5sa[c]	N-Acetyl-L-glutamate 5-semialdehyde
acglu[c]	N-Acetyl-L-glutamate
achms[c]	O-Acetyl-L-homoserine
acon-C[c]	cis-Aconitate
acorn[c]	N2-Acetyl-L-ornithine
acser[c]	O-Acetyl-L-serine
ade[c]	Adenine
adn[c]	Adenosine
adp[c]	ADP
adpglc[c]	ADPglucose
adprib[c]	ADPribose
agm[c]	Agmatine
ahcys[c]	S-Adenosyl-L-homocysteine
aicar[c]	5-Amino-1-(5-Phospho-D-ribosyl)imidazole-4-carboxamide
air[c]	5-amino-1-(5-phospho-D-ribosyl)imidazole
akg[c]	2-Oxoglutarate
ala-B[c]	beta-Alanine
ala-D[c]	D-Alanine
ala-L[c]	L-Alanine
alaala[c]	D-Alanyl-D-alanine
alac-S[c]	(S)-2-Acetolactate
alatrna[c]	L-Alanyl-tRNA(Ala)
amet[c]	S-Adenosyl-L-methionine
amp[c]	AMP
anth[c]	Anthranilate
apoACP[c]	apoprotein [acyl carrier protein]
aps[c]	Adenosine 5-phosphosulfate
arg-L[c]	L-Arginine
argsuc[c]	N(omega)-(L-Arginino)succinate
argtrna[c]	L-Arginyl-tRNA(Arg)
ascb-L[c]	L-Ascorbate
asn-L[c]	L-Asparagine
asp-D[c]	D-Aspartate
asp-L[c]	L-Aspartate
aspsa[c]	L-Aspartate 4-semialdehyde
asptrna[c]	L-Aspartyl-tRNA(Asp)
athr-L[c]	L-Allo-threonine
atp[c]	ATP
b2coa[c]	Crotonoyl-CoA
bhb[c]	(R)-3-Hydroxybutanoate
cala[c]	N-Carbamoyl-beta-alanine
cbasp[c]	N-Carbamoyl-L-aspartate
cbp[c]	Carbamoyl phosphate
cdp[c]	CDP
cdpdag[c]	CDPdiacylglycerol
cgly[c]	Cys-Gly
chor[c]	chorismate
cit[c]	Citrate
citr-L[c]	L-Citrulline
cmp[c]	CMP
co2[c]	CO2
coa[c]	Coenzyme A
csn[c]	Cytosine
ctp[c]	CTP
cyan[c]	Hydrogen cyanide
cys-L[c]	L-Cysteine
cyst-L[c]	L-Cystathionine
cystrna[c]	L-Cysteinyl-tRNA(Cys)
cytd[c]	Cytidine
dad-2[c]	Deoxyadenosine
dadp[c]	dADP
damp[c]	dAMP
datp[c]	dATP
db4p[c]	3,4-dihydroxy-2-butanone 4-phosphate
dcamp[c]	N6-(1,2-Dicarboxyethyl)-AMP
dcdp[c]	dCDP
dcmp[c]	dCMP
dctp[c]	dCTP
dcyt[c]	Deoxycytidine
dgdp[c]	dGDP
dgmp[c]	dGMP
dgsn[c]	Deoxyguanosine
dgtp[c]	dGTP
dhap[c]	Dihydroxyacetone phosphate
dhbpt[c]	6,7-Dihydrobiopterin
dhdascb[c]	Dehydroascorbate
dhf[c]	7,8-Dihydrofolate
dhor-S[c]	(S)-Dihydroorotate
din[c]	Deoxyinosine
dmlz[c]	6,7-Dimethyl-8-(1-D-ribityl)lumazine
dna[c]	DNA
dna5mtc[c]	DNA 5-methylcytosine
dnad[c]	Deamino-NAD+
dpcoa[c]	Dephospho-CoA
dtdp[c]	dTDP
dtmp[c]	dTMP
dttp[c]	dTTP
dudp[c]	dUDP
dump[c]	dUMP
duri[c]	Deoxyuridine
dutp[c]	dUTP
e4p[c]	D-Erythrose 4-phosphate
eico[c]	Eicosanoate
eig3p[c]	D-erythro-1-(Imidazol-4-yl)glycerol 3-phosphate
ethy[c]	Ethylene
f6p[c]	D-Fructose 6-phosphate
fad[c]	Flavin adenine dinucleotide oxidized
fadh2[c]	Flavin adenine dinucleotide reduced
fdox[c]	ferredoxin (oxidized) 2[4Fe-4S]
fdp[c]	D-Fructose 1,6-bisphosphate
fdred[c]	ferredoxin (reduced) 2[4Fe-4S]
fgam[c]	N2-Formyl-N1-(5-phospho-D-ribosyl)glycinamide
fmettrna[c]	N-Formylmethionyl-tRNA
fmn[c]	FMN
for[c]	Formate
forglu[c]	N-Formimidoyl-L-glutamate
fpram[c]	2-(Formamido)-N1-(5-phospho-D-ribosyl)acetamidine
fprica[c]	5-Formamido-1-(5-phospho-D-ribosyl)imidazole-4-carboxamide
frmd[c]	Formamide
fum[c]	Fumarate
g1p[c]	D-Glucose 1-phosphate
g3p[c]	Glyceraldehyde 3-phosphate
g6p[c]	D-Glucose 6-phosphate
gam6p[c]	D-Glucosamine 6-phosphate
gar[c]	N1-(5-Phospho-D-ribosyl)glycinamide
gdp[c]	GDP
gdptp[c]	Guanosine 3-diphosphate 5-triphosphate
gln-L[c]	L-Glutamine
glu-D[c]	D-Glutamate
glu-L[c]	L-Glutamate
glu5p[c]	L-Glutamate 5-phosphate
glu5sa[c]	L-Glutamate 5-semialdehyde
gluala[c]	5-L-Glutamyl-L-alanine
glucys[c]	gamma-L-Glutamyl-L-cysteine
glutrna[c]	L-Glutamyl-tRNA(Glu)
glx[c]	Glyoxylate
gly[c]	Glycine
glycogen[c]	glycogen
gmp[c]	GMP
gsn[c]	Guanosine
gthox[c]	Oxidized glutathione
gthrd[c]	Reduced glutathione
gtp[c]	GTP
gua[c]	Guanine
h[c]	H+
h2o[c]	H2O
h2o2[c]	Hydrogen peroxide
h2s[c]	Hydrogen sulfide
hco3[c]	Bicarbonate
hcys-L[c]	L-Homocysteine
hdca[c]	Hexadecanoate (n-C16:0)
hethmpp[c]	Hydroxy ethyl Thiamin diphosphate
his-L[c]	L-Histidine
hisp[c]	L-Histidinol phosphate
histd[c]	L-Histidinol
histrna[c]	L-Histidyl-tRNA(His)
hom-L[c]	L-Homoserine
hpdca[c]	heptadecanoate
hs-[c]	sulfide
hxan[c]	Hypoxanthine
icit[c]	Isocitrate
ile-L[c]	L-Isoleucine
iletrna[c]	L-Isoleucyl-tRNA(Ile)
imacp[c]	3-(Imidazol-4-yl)-2-oxopropyl phosphate
imp[c]	IMP
indole[c]	Indole
inost[c]	myo-Inositol
ins[c]	Inosine
leu-L[c]	L-Leucine
leutrna[c]	L-Leucyl-tRNA(Leu)
lys-L[c]	L-Lysine
lystrna[c]	L-Lysine-tRNA (Lys)
mal-L[c]	L-Malate
met-L[c]	L-Methionine
mettrna[c]	L-Methionyl-tRNA (Met)
mlthf[c]	5,10-Methylenetetrahydrofolate
mmtsa[c]	(S)-Methylmalonate semialdehyde
msa[c]	Malonate semialdehyde
n2[c]	nitrogen
nac[c]	Nicotinate
nad[c]	Nicotinamide adenine dinucleotide
nadh[c]	Nicotinamide adenine dinucleotide - reduced
nadp[c]	Nicotinamide adenine dinucleotide phosphate
nadph[c]	Nicotinamide adenine dinucleotide phosphate - reduced
ncam[c]	Nicotinamide
nh3[c]	Ammonia
nh4[c]	Ammonium
nicrns[c]	Nicotinate D-ribonucleoside
nicrnt[c]	Nicotinate D-ribonucleotide
nmn[c]	NMN
o2[c]	O2
oaa[c]	Oxaloacetate
ocdca[c]	octadecanoate (n-C18:0)
orn[c]	Ornithine
orot[c]	Orotate
orot5p[c]	Orotidine 5-phosphate
pan4p[c]	Pantetheine 4-phosphate
pant-R[c]	(R)-Pantoate
pap[c]	Adenosine 3,5-bisphosphate
pe[c]	Phosphatidylethanolamine
pep[c]	Phosphoenolpyruvate
phb[c]	poly-b-hydroxybutyrate
phe-L[c]	L-Phenylalanine
phetrna[c]	L-Phenylalanyl-tRNA(Phe)
phom[c]	O-Phospho-L-homoserine
phpyr[c]	Phenylpyruvate
pi[c]	Phosphate
pmtcoa[c]	Palmitoyl-CoA (n-C16:0CoA)
pnto-R[c]	(R)-Pantothenate
ppa[c]	Propionate (n-C3:0)
ppgpp[c]	Guanosine 3,5-bis(diphosphate)
pphn[c]	Prephenate
ppi[c]	Diphosphate
pppi[c]	Inorganic triphosphate
pram[c]	5-Phospho-beta-D-ribosylamine
pran[c]	N-(5-Phospho-D-ribosyl)anthranilate
prbamp[c]	1-(5-Phosphoribosyl)-AMP
prbatp[c]	1-(5-Phosphoribosyl)-ATP
prfp[c]	1-(5-Phosphoribosyl)-5-[(5-phosphoribosylamino)methylideneamino]imidazole-4-carboxamide
prlp[c]	5-[(5-phospho-1-deoxyribulos-1-ylamino)methylideneamino]-1-(5-phosphoribosyl)imidazole-4-carboxamide
pro-D[c]	D-Proline
pro-L[c]	L-Proline
progly[c]	L-Prolinylglycine
protrna[c]	L-Prolyl-tRNA(Pro)
prpp[c]	5-Phospho-alpha-D-ribose 1-diphosphate
ps[c]	Phosphatidylserine
pser-L[c]	O-Phospho-L-serine
ptcys[c]	N-Pantothenoylcysteine
ptrc[c]	Putrescine
ptth[c]	Pantetheine
pyr[c]	Pyruvate
q[c]	Ubiquinone
qh2[c]	Ubiquinol
quln[c]	Quinolinate
r1p[c]	alpha-D-Ribose 1-phosphate
r5p[c]	alpha-D-Ribose 5-phosphate
rhcys[c]	S-Ribosyl-L-homocysteine
rib-D[c]	D-Ribose
ribflv[c]	Riboflavin
rnam[c]	N-Ribosylnicotinamide
ru5p-D[c]	D-Ribulose 5-phosphate
s7p[c]	Sedoheptulose 7-phosphate
ser-L[c]	L-Serine
sertrna[c]	L-Seryl-tRNA(Ser)
skm[c]	Shikimate
skm5p[c]	Shikimate 5-phosphate
sl26da[c]	N-Succinyl-LL-2,6-diaminoheptanedioate
sl2a6o[c]	N-Succinyl-2-L-amino-6-oxoheptanedioate
so3[c]	Sulfite
so4[c]	Sulfate
succ[c]	Succinate
succoa[c]	Succinyl-CoA
suchms[c]	O-Succinyl-L-homoserine
sucsal[c]	Succinic semialdehyde
thbpt[c]	Tetrahydrobiopterin
thdp[c]	2,3,4,5-Tetrahydrodipicolinate
thf[c]	5,6,7,8-Tetrahydrofolate
thmpp[c]	Thiamine diphosphate
thr-L[c]	L-Threonine
thrtrna[c]	L-Threonyl-tRNA(Thr)
thym[c]	Thymine
thymd[c]	Thymidine
trdox[c]	Oxidized thioredoxin
trdrd[c]	Reduced thioredoxin
trnaala[c]	tRNA(Ala)
trnaarg[c]	tRNA(Arg)
trnaasp[c]	tRNA(Asp)
trnacys[c]	tRNA(Cys)
trnaglu[c]	tRNA (Glu)
trnahis[c]	tRNA(His)
trnaile[c]	tRNA(Ile)
trnaleu[c]	tRNA(Leu)
trnalys[c]	tRNA(Lys)
trnamet[c]	tRNA(Met)
trnaphe[c]	tRNA(Phe)
trnapro[c]	tRNA(Pro)
trnaser[c]	tRNA(Ser)
trnathr[c]	tRNA(Thr)
trnatrp[c]	tRNA(Trp)
trnatyr[c]	tRNA(Tyr)
trnaval[c]	tRNA(Val)
trp-L[c]	L-Tryptophan
trptrna[c]	L-Tryptophanyl-tRNA(Trp)
tyr-L[c]	L-Tyrosine
tyrtrna[c]	L-Tyrosyl-tRNA(Tyr)
uamag[c]	UDP-N-acetylmuramoyl-L-alanyl-D-glutamate
udp[c]	UDP
ugmd[c]	UDP-N-acetylmuramoyl-L-alanyl-D-gamma-glutamyl-meso-2,6-diaminopimelate
ugmda[c]	UDP-N-acetylmuramoyl-L-alanyl-D-glutamyl-meso-2,6-diaminopimeloyl-D-alanyl-D-alanine
ump[c]	UMP
ura[c]	Uracil
urcan[c]	Urocanate
urea[c]	Urea
uri[c]	Uridine
utp[c]	UTP
val-L[c]	L-Valine
valtrna[c]	L-Valyl-tRNA(Val)
xan[c]	Xanthine
xmp[c]	Xanthosine 5-phosphate
xtsn[c]	Xanthosine
xu5p-D[c]	D-Xylulose 5-phosphate
ala-L[e]	L-Alanine
asp-L[e]	L-Aspartate
co2[e]	CO2
glu-L[e]	L-Glutamate
h[e]	H+
h2o[e]	H2O
mal-L[e]	L-Malate
n2[e]	nitrogen
nh3[e]	Ammonia
nh4[e]	Ammonium
o2[e]	O2
pi[e]	Phosphate
succ[e]	Succinate
btcoa[c]	Butanoyl-CoA
hxcoa[c]	Hexanoyl-CoA
otcoa[c]	Octanoyl-CoA
decoa[c]	Decanoyl-CoA
dodecoa[c]	Dodecanoyl-CoA
tetdcoa[c]	Tetradecanoyl-CoA
trnagly[c]	tRNA(Gly)
glytrna[c]	Glycyl-tRNA(Gly)

## Sheet: List Reactions
Notation	Enzyme
OF14ae_Retli	Previous OF
OF14be_Retli	Previous OF
OF14ce_Retli	Previous OF
'OF14e_Retli'	'OF14e_Retli'
'EX_ala-L(e)'	'L-Alanine exchange'
'EX_asp-L(e)'	'L-Aspartate exchange'
'EX_co2(e)'	'CO2 exchange'
'EX_glu-L(e)'	'L-Glutamate exchange'
'EX_h(e)'	'H+ exchange'
'EX_h2o(e)'	'H2O exchange'
'EX_mal-L(e)'	'L-Malate exchange'
'EX_n2(e)'	'N2 exchange'
'EX_nh4(e)'	'Ammonia exchange'
'EX_o2(e)'	'O2 exchange'
'EX_pi(e)'	'Phosphate exchange'
'EX_succ(e)'	'Succinate exchange'
'sink_inost(c)'	'sink_inost(c)'
'1ACPCE_Rhizobium'	'1-aminocyclopropane-1-carboxylate endolyase (deaminating)'
'3AIBT'	'L-3-aminoisobutyrate transaminase'
'AACOAT_1'	'acetoacetyl-CoA synthetase'
'ABTA'	'4-aminobutyrate transaminase'
'ACACT1r'	'acetyl-CoA C-acetyltransferase'
'ACGK'	'acetylglutamate kinase'
'ACGS'	'N-acetylglutamate synthase'
'ACLS_a'	'acetolactate synthase'
'ACLS_b'	'acetolactate synthase'
'ACODA'	'acetylornithine deacetylase'
'ACONTa'	'aconitase (half-reaction A, Citrate hydro-lyase)'
'ACONTb'	'aconitase (half-reaction B, Isocitrate hydro-lyase)'
'ACOTA'	'acetylornithine transaminase'
'ACP1(FMN)'	'acid phosphatase (FMN)'
'ACPS1'	'acyl-carrier protein synthase'
'ACPpds'	'[acyl-carrier-protein] phosphodiesterase'
'ADA'	'Adenosine deaminase'
'ADD'	'adenine deaminase'
'ADK1'	'adenylate kinase'
'ADKd'	'adenylate kinase (d form)'
'ADNUC'	'adenosine hydrolase'
'ADPRDP'	'ADPribose diphosphatase'
'ADPTr'	'adenine phosphoribosyltransferase (r)'
'ADSL1'	'adenylosuccinate lyase'
'ADSL2r'	'adenylosuccinate lyase'
'ADSS'	'adenylosuccinate synthase'
'AGMT'	'agmatinase'
'AGPR'	'N-acetyl-g-glutamyl-phosphate reductase'
'AHC'	'adenosylhomocysteinase'
'AHCYSNS'	'S-adenosylhomocysteine nucleosidase'
'AICARTi'	'phosphoribosylaminoimidazolecarboxamide formyltransferase'
'AIRCr'	'phosphoribosylaminoimidazole carboxylase'
'AKGDH'	'2-Oxogluterate dehydrogenase'
'ALAR'	'alanine racemase'
'ALAS'	'5-aminolevulinate synthase'
'ALATRS'	'Alanyl-tRNA synthetase'
'ALAt2r'	'L-alanine reversible transport via proton symport'
'AMCPC'	'aminocyclopropanecarboxylate oxidase'
'AMID6'	'amidase'
'AMPTASECG'	'alanyl aminopeptidase (cys-gly)'
'AMPTASEPG'	'aminopeptidase (pro-gly)'
'ANPRT'	'anthranilate phosphoribosyltransferase'
'ANS'	'anthranilate synthase'
'APRAUR'	'5-amino-6-(5-phosphoribosylamino)uracil reductase'
'APS'	'APS-reductase'
'ARGDr'	'arginine deiminase'
'ARGN'	'arginase'
'ARGSL'	'argininosuccinate lyase'
'ARGSS'	'argininosuccinate synthase'
'ARGTRS'	'Arginyl-tRNA synthetase'
'AROH'	'L-Arogenate hydro-lyase'
'ASADi'	'aspartate-semialdehyde dehydrogenase, irreversible'
'ASDH'	'aspartate dehydrogenase'
'ASNS1_r'	'asparagine synthase (glutamine-hydrolysing)'
'ASPCT'	'aspartate carbamoyltransferase'
'ASPKi'	'aspartate kinase, irreversible'
'ASPR'	'Aspartate racemase'
'ASPTA'	'aspartate transaminase'
'ASPTRS'	'Aspartyl-tRNA synthetase'
'ASPT_rev'	'L-aspartase'
'ASPt2r'	'L-aspartate reversible transport via proton symport'
'ATPM'	'ATP maintenance requirement'
'ATPPRTr'	'ATP phosphoribosyltransferase reversible'
'BDH'	'(R)-3-Hydroxybutanoate:NAD+ oxidoreductase'
'BUP'	'beta-ureidopropionase'
'CBMKr'	'Carbamate kinase'
'CBPS'	'carbamoyl-phosphate synthase (glutamine-hydrolysing)'
'CHORM'	'chorismate mutase'
'CHORS'	'chorismate synthase'
'CO2t'	'CO2 transporter via diffusion'
'CS'	'citrate synthase'
'CSND'	'Cytosine deaminase'
'CTPS2'	'CTP synthase (glutamine)'
'CYSS'	'cysteine synthase'
'CYSTL'	'cystathionine b-lyase'
'CYSTRS'	'Cysteinyl-tRNA synthetase'
'CYSTS'	'cystathionine beta-synthase'
'CYTD'	'cytidine deaminase'
'CYTDH'	'Cytidine hydrolase'
'CYTK1'	'cytidylate kinase (CMP)'
'CYTK11'	'cytidylate kinase (dCMP,dGTP)'
'DADA'	'Deoxyadenosine deaminase'
'DAPDC'	'diaminopimelate decarboxylase'
'DAPE'	'diaminopimelate epimerase'
'DB4PS'	'3,4-Dihydroxy-2-butanone-4-phosphate synthase'
'DCTPD'	'dCTP deaminase'
'DCTPD2'	'dCTP deaminase'
'DCYTD'	'deoxycytidine deaminase'
'DDPA'	'3-deoxy-D-arabino-heptulosonate 7-phosphate synthetase'
'DGK1'	'deoxyguanylate kinase (dGMP:ATP)'
'DHAD1'	'dihydroxy-acid dehydratase (2,3-dihydroxy-3-methylbutanoate)'
'DHAD2'	'Dihydroxy-acid dehydratase (2,3-dihydroxy-3-methylpentanoate)'
'DHDPRx'	'dihydrodipicolinate reductase (NADH)'
'DHDPRy'	'dihydrodipicolinate reductase (NADPH)'
'DHDPS'	'dihydrodipicolinate synthase'
'DHORD'	'dihydoorotic acid dehydrogenase'
'DHORTS'	'dihydroorotase'
'DHPM1'	'dihydropyrimidinase (5,6-dihydrouracil)'
'DHPM2'	'dihydropyrimidinase (dihydrothymine)'
'DHPPDA'	'diaminohydroxyphosphoribosylaminopyrimidine deaminase'
'DHQD'	'3-dehydroquinate dehydratase'
'DHQS'	'3-dehydroquinate synthase'
'DNAMTn2'	'DNA (cytosine-5-)-methyltransferase'
'DPCOAK'	'dephospho-CoA kinase'
'DPR'	'2-dehydropantoate 2-reductase'
'DTMPK'	'dTMP kinase'
'DURAD2'	'dihydrothymin dehydrogenase (NADP)'
'DURADx'	'dihydrouracil dehydrogenase (NAD)'
'DURIK2'	'deoxyuridine kinase (GTP:Deoxyuridine)'
'DURIPP'	'deoxyuridine phosphorylase'
'DUTPDP'	'dUTP diphosphatase'
'ECOAH1'	'3-hydroxyacyl-CoA dehydratase (3-hydroxybutanoyl-CoA)'
'EDA'	'2-dehydro-3-deoxy-phosphogluconate aldolase'
'EDD'	'6-phosphogluconate dehydratase'
'ENO'	'enolase'
'FA05'	'Fatty acids oxidation'
'FACOAL160'	'fatty-acid--CoA ligase (hexadecanoate)'
'FAO2'	'Fatty acid oxidation (n-C16:0)'
'FAO3'	'Fatty acid oxidation (octadecanoate)'
'FAO7'	'Fatty acid oxidation'
'FBP'	'fructose-bisphosphatase'
'FGLU'	'formimidoylglutamase'
'FMETTRS'	'Methionyl-tRNA formyltransferase'
'FMNAT'	'FMN adenylyltransferase'
'FRNDPRR'	'Ferredoxin : nadp reductase'
'FUM'	'fumarase'
'G5SADr'	'L-glutamate 5-semialdehyde dehydratase, reversible'
'G5SD'	'glutamate-5-semialdehyde dehydrogenase'
'G6PDH2'	'glucose 6-phosphate dehydrogenase'
'GAPD'	'glyceraldehyde-3-phosphate dehydrogenase'
'GARFTi'	'phosphoribosylglycinamide formyltransferase, irreversible'
'GDPT'	'Guanosine 3'-diphosphate 5'-triphosphate'
'GF6PTA'	'glutamine-fructose-6-phosphate transaminase'
'GHMT2'	'glycine hydroxymethyltransferase'
'GK1'	'guanylate kinase (GMP:ATP)'
'GLCS1'	'glycogen synthase (ADPGlc)'
'GLGC'	'glucose-1-phosphate adenylyltransferase'
'GLNS'	'glutamine synthetase'
'GLU5K'	'glutamate 5-kinase'
'GLUCYS'	'gamma-glutamylcysteine synthetase'
'GLUDC'	'Glutamate Decarboxylase'
'GLUN'	'glutaminase'
'GLUPRT'	'glutamine phosphoribosyldiphosphate amidotransferase'
'GLUR'	'glutamate racemase'
'GLUSy'	'glutamate synthase (NADPH)'
'GLUTRS'	'Glutamyl-tRNA synthetase'
'GLUt2r'	'L-glutamate transport via proton symport, reversible'
'GLYAT'	'glycine C-acetyltransferase'
'GND'	'phosphogluconate dehydrogenase'
'GPAT_Rhizobium'	'glutamine-pyruvate aminotransferase'
'GTHOr'	'glutathione oxidoreductase'
'GTHP'	'glutathione peridoxase'
'GTHS'	'glutathione synthetase'
'GTMLT'	'g-glutamyltransferase'
'GTPDPK'	'GTP diphosphokinase'
'GTr_Retli'	'glutamine-glyoxylate Transaminase'
'GUAD'	'guanine deaminase'
'GUAPRTr'	'guanine phosphoribosyltransferase'
'H2Ot'	'H2O transport via diffusion'
'HACD1'	'3-hydroxyacyl-CoA dehydrogenase (acetoacetyl-CoA)'
'HBDH'	'hydroxybutyrate-dimer hydrolase;'
'HCYSMT'	'homocysteine S-methyltransferase'
'HISD'	'histidase'
'HISTD'	'histidinol dehydrogenase'
'HISTP'	'histidinol-phosphatase'
'HISTRS'	'Histidyl-tRNA synthetase'
'HSDy'	'homoserine dehydrogenase (NADPH)'
'HSK'	'homoserine kinase'
'HSST'	'homoserine O-succinyltransferase'
'HSTPTr'	'histidinol-phosphate transaminase reversible'
'HXPRTr'	'hypoxanthine phosphoribosyltransferase (Hypoxanthine)'
'ICDHx'	'isocitrate dehydrogenase (NAD)'
'ICL'	'Isocitrate lyase'
'IG3PS'	'Imidazole-glycerol-3-phosphate synthase'
'IGPDH'	'imidazoleglycerol-phosphate dehydratase'
'IGPS'	'indole-3-glycerol-phosphate synthase'
'ILETAi'	'isoleucine transaminase'
'ILETRS'	'Isoleucyl-tRNA synthetase'
'IMPC'	'IMP cyclohydrolase'
'IMPD'	'IMP dehydrogenase'
'INS2D'	'inositol 2-dehydrogenase'
'INSCR'	'inositol catabolic reactions (lumped)'
'IPMDr'	'3-isopropylmalate dehydrogenase reversible'
'IPPMIa'	'3-isopropylmalate dehydratase'
'IPPMIb'	'2-isopropylmalate hydratase'
'IPPS'	'2-isopropylmalate synthase'
'IZPN'	'imidazolonepropionase'
'KARA1'	'ketol-acid reductoisomerase (2,3-dihydroxy-3-methylbutanoate)'
'KARA2'	'ketol-acid reductoisomerase (2-Acetolactate)'
'LEUTAi'	'leucine transaminase (irreversible)'
'LEUTRS'	'Leucyl-tRNA synthetase'
'LYSTRS'	'Lysyl-tRNA synthetase'
'MALS'	'malate synthase'
'MALS_rhizobia'	'malate synthase'
'MALt2_2'	'Malate transport via proton symport (2 H)'
'MCSNAH'	'5-Methylcytosine aminohydrolase'
'MDH'	'malate dehydrogenase'
'METACH'	'O-Acetyl-L-homoserine acetate-lyase (adding methanethiol)'
'METAT'	'methionine adenosyltransferase'
'METB1r'	'metb1 (rev)'
'METS'	'methionine synthase'
'METTRS'	'Methionyl-tRNA synthetase'
'MMSAD3'	'methylmalonate-semialdehyde dehydrogenase (malonic semialdehyde)'
'MOHMT'	'3-methyl-2-oxobutanoate hydroxymethyltransferase'
'N2tr'	'Nitrogen exchange, diffusion'
'NADS2'	'NAD synthase (glutamine-hydrolysing)'
'NADTRHD'	'NAD transhydrogenase'
'NAPRTr'	'NAPRTase (rev)'
'NDP8'	'nucleoside-diphosphatase (dUDP)'
'NDPK1'	'nucleoside-diphosphate kinase (ATP:GDP)'
'NDPK2'	'nucleoside-diphosphate kinase (ATP:UDP)'
'NDPK3'	'nucleoside-diphosphate kinase (ATP:CDP)'
'NDPK4'	'nucleoside-diphosphate kinase (ATP:dTDP)'
'NDPK5'	'nucleoside-diphosphate kinase (ATP:dGDP)'
'NDPK6'	'nucleoside-diphosphate kinase (ATP:dUDP)'
'NDPK7'	'nucleoside-diphosphate kinase (ATP:dCDP)'
'NH3c'	'Ammomnium proton dissociation'
'NH3e'	'Ammonium dissociation, extracellular'
'NH3t'	'ammonia reversible transport'
'NIT'	'nitrogenase'
'NMNATr'	'nicotinamide-nucleotide adenylyltransferase'
'NMNN'	'NMN nucleosidase'
'NNAM'	'nicotinamidase'
'NNATr'	'nicotinate-nucleotide adenylyltransferase'
'NNDPR'	'nicotinate-nucleotide diphosphorylase (carboxylating)'
'NP1_r'	'nucleotide phosphatase'
'NT5C'	'5'-nucleotidase'
'NTD10'	'5'-nucleotidase (XMP)'
'NTD11'	'5'-nucleotidase (IMP)'
'NTD2'	'5'-nucleotidase (UMP)'
'NTD3'	'5'-nucleotidase (dCMP)'
'NTD4'	'5'-nucleotidase (CMP)'
'NTD5'	'5'-nucleotidase (dTMP)'
'NTD5_a'	'5'-nucleotidase (dTMP)'
'NTD6r'	'5'-nucleotidase (dAMP)'
'NTD7'	'5'-nucleotidase (AMP)'
'NTD8'	'5'-nucleotidase (dGMP)'
'NTD9'	'5'-nucleotidase (GMP)'
'NTPTP1'	'Nucleoside triphosphate tripolyhydrolase'
'O2t'	'o2 transport (diffusion)'
'OCOAT1r'	'3-oxoacid CoA-transferase'
'OMCDC'	'2-Oxo-4-methyl-3-carboxypentanoate decarboxylation'
'OMPDC'	'orotidine-5'-phosphate decarboxylase'
'OORr'	'2-oxoglutarate synthase (reversible)'
'ORNCD'	'ornithine cyclodeaminase'
'ORNDC'	'Ornithine Decarboxylase'
'ORNTAC'	'ornithine transacetylase'
'ORNTAr'	'ornithine transaminase reversible'
'ORPT'	'orotate phosphoribosyltransferase'
'PANTS'	'pantothenate synthase'
'PC'	'pyruvate carboxylase'
'PDH'	'pyruvate dehydrogenase'
'PFK'	'phosphofructokinase'
'PGCDr'	'phosphoglycerate dehydrogenase reversible'
'PGI'	'glucose-6-phosphate isomerase'
'PGK'	'phosphoglycerate kinase'
'PGL'	'6-phosphogluconolactonase'
'PGMT'	'phosphoglucomutase'
'PHBS'	'PHB synthase'
'PHB_deg_1'	'PHB depolymerase'
'PHETA1'	'phenylalanine transaminase'
'PHETHPTOX'	[1x75 char]
'PHETRS'	'Phenylalanyl-tRNA synthetase'
'PHPB'	'acetoacetyl-CoA reductase'
'PIt'	'Inorganic phosphate exchange, diffusion'
'PMDPHT'	'pyrimidine phosphatase'
'PNCDC'	'pantothenoylcysteine decarboxylase'
'PNP'	'purine-nucleoside phosphorylase'
'PNTK'	'pantothenate kinase'
'PPA'	'inorganic diphosphatase'
'PPCDC'	'phosphopantothenoylcysteine decarboxylase'
'PPCK'	'phosphoenolpyruvate carboxykinase'
'PPGPPDP'	'guanosine-3',5'-bis(diphosphate) 3'-diphosphatase'
'PPMi'	'phosphopentomutase'
'PPNCL3'	'phosphopantothenate-cysteine ligase'
'PPNDHr'	'prephenate dehydratase'
'PRAGS'	'phosphoribosylglycinamide synthetase'
'PRAI'	'phosphoribosylanthranilate isomerase'
'PRAIS'	'phosphoribosylaminoimidazole synthase'
'PRAMPC'	'phosphoribosyl-AMP cyclohydrolase'
'PRASCS'	'phosphoribosylaminoimidazolesuccinocarboxamide synthase'
'PRATPP'	'phosphoribosyl-ATP pyrophosphatase'
'PRFGS'	'phosphoribosylformylglycinamidine synthase'
'PRMICIi'	[1x112 char]
'PROL_RA'	'proline racemase'
'PROTRS'	'Prolyl-tRNA synthetase'
'PRPPSi'	'phosphoribosylpyrophosphate synthetase'
'PSCVT'	'3-phosphoshikimate 1-carboxyvinyltransferase'
'PSD-Rhizobium'	'phosphatidylserine decarboxylase'
'PSERTr'	'phosphoserine transaminase reversible'
'PSP_L'	'phosphoserine phosphatase (L-serine)'
'PSSYNi'	'CDP-diacylglycerol-serine O-phosphatidyltransferase'
'PTHK'	'pantetheine kinase'
'PTPAT'	'pantetheine-phosphate adenylyltransferase'
'PUNP1'	'purine-nucleoside phosphorylase (Adenosine)'
'PUNP2'	'purine-nucleoside phosphorylase (Deoxyadenosine)'
'PUNP3'	'purine-nucleoside phosphorylase (Guanosine)'
'PUNP4'	'purine-nucleoside phosphorylase (Deoxyguanosine)'
'PUNP5'	'purine-nucleoside phosphorylase (Inosine)'
'PUNP6'	'purine-nucleoside phosphorylase (Deoxyinosine)'
'PUNP7'	'purine-nucleoside phosphorylase (Xanthosine)'
'PYK'	'pyruvate kinase'
'PYOPT'	'dATP:pyruvate O2-phosphotransferase'
'PYPRTr'	'pyrophosphate phosphoribosyltransferase'
'RBFK'	'riboflavin kinase'
'RBFSa'	'riboflavin synthase'
'RBFSb'	'riboflavin synthase'
'RBKr'	'ribokinase reversible'
'RNDR3'	'ribonucleoside-diphosphate reductase (CDP)'
'RPE'	'ribulose 5-phosphate 3-epimerase'
'RPI'	'ribose-5-phosphate isomerase'
'SADT'	'sulfate adenylyltransferase'
'SDPDS'	'succinyl-diaminopimelate desuccinylase'
'SDPTA'	'succinyldiaminopimelate transaminase'
'SERATi'	'serine O-acetyltransferase, irreversible'
'SERD_Lr'	'L-serine deaminase (rev)'
'SERTRS'	'Seryl-tRNA synthetase'
'SHK3Dr'	'shikimate dehydrogenase'
'SHKK'	'shikimate kinase'
'SHSL1'	'O-succinylhomoserine lyase (L-cysteine)'
'SHSL4r'	'O-succinylhomoserine lyase (elimination), reversible'
'SHSly_2'	'O-Succinyl-L-homoserine succinate-lyase (adding cysteine)'
'SSALy'	'succinate-semialdehyde dehydrogenase (NADP)'
'SSHy_Rhizobium'	'L-Serine hydro-lyase (adding homocysteine)'
'SUCCt2_2'	'succinate transport via proton symport (2 H)'
'SUCD1'	'succinate dehydrogenase'
'SUCD3'	'succinate dehydrogenase cytochrome b'
'SUCOAS'	'succinyl-CoA synthetase (ADP-forming)'
'SULRi'	'sulfite reductase (NADPH2)'
'TALA'	'transaldolase'
'THD2'	'NAD(P) transhydrogenase'
'THDPS'	'tetrahydrodipicolinate succinylase'
'THRA2r'	'L-allo-Threonine Aldolase'
'THRAr'	'Threonine Aldolase'
'THRD'	'L-threonine dehydrogenase'
'THRD_L'	'L-threonine deaminase'
'THRS'	'threonine synthase'
'THRTRS'	'Threonyl-tRNA synthetase'
'TKT1'	'transketolase'
'TKT2'	'transketolase'
'TMDK1'	'thymidine kinase (ATP:thymidine)'
'TMDPP'	'thymidine phosphorylase'
'TMDS'	'thymidylate synthase'
'TPI'	'triose-phosphate isomerase'
'TRDRr'	'Thioredoxin reductase (NADPH) reversible'
'TRPS1r'	'tryptophan synthase (indoleglycerol phosphate)'
'TRPS2'	'tryptophan synthase (indole)'
'TRPS3r'	'tryptophan synthase (indoleglycerol phosphate)'
'TRPTRS'	'Tryptophanyl-tRNA synthetase'
'TYRTA'	'tyrosine transaminase'
'TYRTRS'	'tyrosyl-tRNA synthetase'
'UAAGDS'	[1x76 char]
'UGMDDS'	[1x95 char]
'UMPK'	'UMP kinase'
'UPPN'	'b-ureidopropionase'
'UPPRTr'	'uracil phosphoribosyltransferase (r)'
'URCN'	'urocanase'
'UREA'	'urease'
'VALTAi'	'valine transaminase'
'VALTRS'	'Valyl-tRNA synthetase'
'XPPT'	'xanthine phosphoribosyltransferase'
'ilvg'	'Isoleucine biosynthesi step i'
'ACH'	''
'ACH2'	''
'ACH3'	''
'DM_otcoa[c]'	''
'ACH4'	''
'DM_decoa[c]'	''
'ACH5'	''
'DM_dodecoa[c]'	''
'ACH6'	''
'DM_tetdcoa[c]'	''
'ACH7'	''
'DM_pmtcoa[c]'	''
'NADH (Rhizobium)'	''
'CYTOX'	''
'CYTOX2'	''
'DM_hisp[c]'	''
'LASPOX'	''
'ATPS2'	''
'GLYTRS'	''
'HCO3E'	''
'FBA'	''
'PGM'	''
'PRO1x'	''
'ALAD_R'	''
'OCBTi'	''
'GMPS2'	''
